# Supplementary material for: Poly[[(μ3-5,6-dicarboxy­bicyclo­[2.2.2]oct-7-ene-2,3-dicarboxyl­ato)(1,10-phenanthroline)copper(II)] monohydrate]
Source: Acta Crystallogr Sect E Struct Rep Online. 2008 Nov 22;64(Pt 12):m1590. doi: 10.1107/S1600536808037999 (PMC2960067; doi:10.1107/S1600536808037999)
Supplement: Supplementary file 1 [file e-64-m1590-sup1.cif]

##############################################################################
###                                                                        ###
###        Electronic paper (Acta Crystallographica Section E)             ###
###                                                                        ###
##############################################################################
#                                                                            #
# This CIF contains the data in a paper accepted for publication in Acta     #
# Crystallographica Section E. It conforms to the requirements of Notes      #
# for Authors for Section E, and has been peer reviewed under the auspices   #
# of the IUCr Commission on Journals.                                        #
#                                                                            #
# Full details of the Crystallographic Information File format               #
# are given in the paper "The Crystallographic Information File (CIF):       #
# a New Standard Archive File for Crystallography" by S. R. Hall, F. H.      #
# Allen and I. D. Brown [Acta Cryst. (1991), A47, 655-685].                  #
#                                                                            #
# The current version of the core CIF dictionary is obtainable from          #
# ftp://ftp.iucr.org/pub/cif_core.dic. The current version number is 2.4.    #
#                                                                            #
# Software is freely available for graphical display of the structure(s) in  #
# this CIF.  For information consult the CIF home page http://www.iucr.org/  #
# cif/home.html                                                              #
#                                                                            #
# This file may be used for bona fide research purposes within the           #
# scientific community so long as proper attribution is given to the journal # 
# article from which it was obtained.                                        #
#                                                                            #
##############################################################################
                                             
data_global
_audit_creation_method     'SHELXL97'
_journal_date_recd_electronic     2008-11-13
_journal_date_accepted     2008-11-15
_journal_name_full     'Acta Crystallographica, Section E'
_journal_year     2008
_journal_volume     64
_journal_issue     12
_journal_page_first     m1590
_journal_page_last     m1590
_journal_paper_category     QM
_journal_coeditor_code     CI2718
_publ_contact_author_name     'Professor Yun-Yu Liu'
_publ_contact_author_address
;
Department of Chemistry,
Northeast Normal University,
Changchun 130024,
People's Republic of China
;
_publ_contact_author_email     yunyuliu888@yahoo.com.cn
_publ_contact_author_fax     '?'
_publ_contact_author_phone     '?'
_publ_section_title
;\
Poly[[(\m~3~-5,6-dicarboxybicyclo[2.2.2]oct-7-ene-2,3-dicarboxylato)(1,10-\
phenanthroline)copper(II)] monohydrate]
;
loop_
    _publ_author_name
    _publ_author_address
    'Yun-Yu Liu'
;
Department of Chemistry,
Northeast Normal University,
Changchun 130024,
People's Republic of China
;
    'Yu-Jiang Zhuo'
;
Department of Chemistry,
Northeast Normal University,
Changchun 130024,
People's Republic of China
;
    'Xing-Qi Li'
;
Department of Chemistry,
Northeast Normal University,
Changchun 130024,
People's Republic of China
;
    'Ji-Cheng Ma'
;
Department of Chemistry,
Northeast Normal University,
Changchun 130024,
People's Republic of China
;
data_I
_audit_creation_method     SHELXL-97
_chemical_name_systematic
;
Poly[[(\m~3~-5,6-dicarboxybicyclo[2.2.2]oct-7-ene-2,3-dicarboxylato)(1,10-
phenanthroline)copper(II)] monohydrate]
;
_chemical_name_common     ?
_chemical_formula_moiety     'C24 H18 Cu N2 O8, H2 O'
_chemical_formula_sum     'C24 H20 Cu N2 O9'
_chemical_formula_iupac     '[Cu (C12 H10 O8) (C12 H8 N2)], H2 O'
_chemical_formula_weight     543.96
_chemical_melting_point     ?
_symmetry_cell_setting     Monoclinic
_symmetry_space_group_name_H-M     'P 21'
_symmetry_space_group_name_Hall     'P 2yb'
loop_
    _symmetry_equiv_pos_as_xyz
    'x, y, z'
    '-x, y+1/2, -z'
_cell_length_a     6.5900(4)
_cell_length_b     15.1650(8)
_cell_length_c     10.7490(6)
_cell_angle_alpha     90
_cell_angle_beta     95.244(9)
_cell_angle_gamma     90
_cell_volume     1069.73(10)
_cell_formula_units_Z     2
_cell_measurement_reflns_used     4555
_cell_measurement_theta_min     1.08
_cell_measurement_theta_max     28.37
_cell_measurement_temperature     293(2)
_exptl_crystal_description     Block
_exptl_crystal_colour     blue
_exptl_crystal_size_max     0.33
_exptl_crystal_size_mid     0.21
_exptl_crystal_size_min     0.20
_exptl_crystal_density_diffrn     1.689
_exptl_crystal_density_meas     ?
_exptl_crystal_density_method     'not measured'
_exptl_crystal_F_000     558
_exptl_absorpt_coefficient_mu     1.084
_exptl_absorpt_correction_type     multi-scan
_exptl_absorpt_process_details     '(SADABS; Sheldrick, 1996)'
_exptl_absorpt_correction_T_min     0.696
_exptl_absorpt_correction_T_max     0.803
_exptl_special_details
;
;
_diffrn_ambient_temperature     293(2)
_diffrn_radiation_type     MoK\a
_diffrn_radiation_wavelength     0.71069
_diffrn_radiation_source     'fine-focus sealed tube'
_diffrn_radiation_monochromator     graphite
_diffrn_measurement_device_type     'Bruker APEX CCD area-detector'
_diffrn_measurement_method     '\f and \w'
_diffrn_detector_area_resol_mean     ?
_diffrn_reflns_number     6580
_diffrn_reflns_av_R_equivalents     0.0216
_diffrn_reflns_av_sigmaI/netI     0.0471
_diffrn_reflns_theta_min     2.33
_diffrn_reflns_theta_max     28.37
_diffrn_reflns_theta_full     25.00
_diffrn_measured_fraction_theta_max     0.951
_diffrn_measured_fraction_theta_full     0.999
_diffrn_reflns_limit_h_min     -8
_diffrn_reflns_limit_h_max     8
_diffrn_reflns_limit_k_min     -19
_diffrn_reflns_limit_k_max     17
_diffrn_reflns_limit_l_min     -6
_diffrn_reflns_limit_l_max     14
_diffrn_standards_number     0
_diffrn_standards_interval_count     .
_diffrn_standards_interval_time     .
_diffrn_standards_decay_%     ?
_refine_special_details
;
Refinement of <i>F</i>^2^ against ALL reflections. The weighted <i>R</i>-factor
<i>wR</i> and goodness of fit <i>S</i> are based on <i>F</i>^2^, conventional
<i>R</i>-factors <i>R</i> are based on <i>F</i>, with <i>F</i> set to zero for
negative <i>F</i>^2^. The threshold expression of <i>F</i>^2^ >
\s(<i>F</i>^2^) is used only for calculating <i>R</i>-factors(gt) <i>etc</i>.
and is not relevant to the choice of reflections for refinement.
<i>R</i>-factors based on <i>F</i>^2^ are statistically about twice as large
as those based on <i>F</i>, and <i>R</i>- factors based on ALL data will be
even larger.
;
_reflns_number_total     4555
_reflns_number_gt     4343
_reflns_threshold_expression     I>2\s(I)
_refine_ls_structure_factor_coef     Fsqd
_refine_ls_matrix_type     full
_refine_ls_R_factor_all     0.0277
_refine_ls_R_factor_gt     0.0263
_refine_ls_wR_factor_gt     0.0640
_refine_ls_wR_factor_ref     0.0648
_refine_ls_goodness_of_fit_ref     1.036
_refine_ls_restrained_S_all     1.036
_refine_ls_number_reflns     4555
_refine_ls_number_parameters     333
_refine_ls_number_restraints     2
_refine_ls_hydrogen_treatment     mixed
_refine_ls_weighting_scheme     calc
_refine_ls_weighting_details
                 'calc w=1/[\s^2^(Fo^2^)+(0.0256P)^2^] where P=(Fo^2^+2Fc^2^)/3'
_atom_sites_solution_hydrogens     geom
_atom_sites_solution_primary     direct
_atom_sites_solution_secondary     difmap
_refine_ls_shift/su_max     0.001
_refine_ls_shift/su_mean     0.000
_refine_diff_density_max     0.305
_refine_diff_density_min     -0.374
_refine_ls_extinction_method     none
_refine_ls_extinction_coef     ?
_refine_ls_abs_structure_details     'Flack (1983), 1914 Friedel pairs'
_refine_ls_abs_structure_Flack     0.008(8)
loop_
    _atom_type_symbol
    _atom_type_description
    _atom_type_scat_dispersion_real
    _atom_type_scat_dispersion_imag
    _atom_type_scat_source
    'C' 'C' 0.0033 0.0016
                         'International Tables Vol C Tables 4.2.6.8 and 6.1.1.4'
    'H' 'H' 0.0000 0.0000
                         'International Tables Vol C Tables 4.2.6.8 and 6.1.1.4'
    'N' 'N' 0.0061 0.0033
                         'International Tables Vol C Tables 4.2.6.8 and 6.1.1.4'
    'O' 'O' 0.0106 0.0060
                         'International Tables Vol C Tables 4.2.6.8 and 6.1.1.4'
    'Cu' 'Cu' 0.3201 1.2651
                         'International Tables Vol C Tables 4.2.6.8 and 6.1.1.4'
_computing_data_collection     'SMART (Bruker, 1998)'
_computing_cell_refinement     'SAINT (Bruker, 1998)'
_computing_data_reduction     'SAINT (Bruker, 1998)'
_computing_structure_solution     'SHELXS97 (Sheldrick, 2008)'
_computing_structure_refinement     'SHELXL97 (Sheldrick, 2008)'
_computing_molecular_graphics     'SHELXTL-Plus (Sheldrick, 2008)'
_computing_publication_material     'SHELXTL-Plus (Sheldrick, 2008)'
loop_
    _atom_site_type_symbol
    _atom_site_label
    _atom_site_fract_x
    _atom_site_fract_y
    _atom_site_fract_z
    _atom_site_U_iso_or_equiv
    _atom_site_adp_type
    _atom_site_calc_flag
    _atom_site_refinement_flags
    _atom_site_occupancy
    _atom_site_disorder_assembly
    _atom_site_disorder_group
    C C1 0.8692(4) 0.81993(17) 0.5050(2) 0.0327(5) Uani d . 1 . .
    H H1 0.9536 0.8445 0.5700 0.039 Uiso calc R 1 . .
    C C2 0.9222(4) 0.82867(19) 0.3826(2) 0.0382(6) Uani d . 1 . .
    H H2 1.0408 0.8583 0.3669 0.046 Uiso calc R 1 . .
    C C3 0.7992(4) 0.79351(17) 0.2862(2) 0.0362(6) Uani d . 1 . .
    H H3 0.8341 0.7990 0.2047 0.043 Uiso calc R 1 . .
    C C4 0.6199(3) 0.74901(17) 0.31010(18) 0.0285(5) Uani d . 1 . .
    C C5 0.4749(4) 0.71054(18) 0.2161(2) 0.0352(6) Uani d . 1 . .
    H H5A 0.4972 0.7156 0.1322 0.042 Uiso calc R 1 . .
    C C6 0.3084(4) 0.66765(18) 0.2479(2) 0.0361(6) Uani d . 1 . .
    H H6 0.2186 0.6434 0.1853 0.043 Uiso calc R 1 . .
    C C7 0.2660(4) 0.65841(16) 0.3763(2) 0.0291(5) Uani d . 1 . .
    C C8 0.1009(4) 0.61105(18) 0.4178(2) 0.0364(6) Uani d . 1 . .
    H H8B 0.0083 0.5828 0.3606 0.044 Uiso calc R 1 . .
    C C9 0.0779(4) 0.60707(19) 0.5428(2) 0.0377(6) Uani d . 1 . .
    H H9 -0.0301 0.5758 0.5711 0.045 Uiso calc R 1 . .
    C C10 0.2174(4) 0.65023(17) 0.6279(2) 0.0329(5) Uani d . 1 . .
    H H10 0.1995 0.6473 0.7127 0.039 Uiso calc R 1 . .
    C C11 0.4003(3) 0.69806(15) 0.46831(19) 0.0240(4) Uani d . 1 . .
    C C12 0.5789(3) 0.74318(14) 0.43543(18) 0.0237(5) Uani d . 1 . .
    C C13 1.0048(3) 0.90548(13) 0.94151(18) 0.0192(4) Uani d . 1 . .
    H H13 0.9289 0.8814 1.0080 0.023 Uiso calc R 1 . .
    C C14 1.0387(3) 1.00356(15) 0.97408(18) 0.0223(4) Uani d . 1 . .
    H H14 0.9159 1.0382 0.9497 0.027 Uiso calc R 1 . .
    C C15 1.0971(3) 1.00950(14) 1.11723(18) 0.0220(4) Uani d . 1 . .
    H H15 0.9782 0.9919 1.1598 0.026 Uiso calc R 1 . .
    C C16 1.2682(3) 0.94109(14) 1.14952(18) 0.0211(4) Uani d . 1 . .
    H H16 1.1993 0.8873 1.1736 0.025 Uiso calc R 1 . .
    C C17 1.3679(3) 0.91758(15) 1.02845(19) 0.0229(4) Uani d . 1 . .
    H H17 1.4990 0.8879 1.0479 0.027 Uiso calc R 1 . .
    C C18 1.2122(3) 0.85576(14) 0.95247(18) 0.0203(4) Uani d . 1 . .
    H H18 1.1978 0.8014 1.0002 0.024 Uiso calc R 1 . .
    C C19 1.3913(3) 0.99816(16) 0.94838(19) 0.0288(5) Uani d . 1 . .
    H H19 1.5166 1.0168 0.9246 0.035 Uiso calc R 1 . .
    C C20 1.2195(4) 1.03987(15) 0.91496(19) 0.0268(5) Uani d . 1 . .
    H H20 1.2108 1.0873 0.8600 0.032 Uiso calc R 1 . .
    C C21 0.8703(3) 0.88961(15) 0.82048(19) 0.0208(4) Uani d . 1 . .
    C C22 1.2984(3) 0.83259(15) 0.82983(19) 0.0237(4) Uani d . 1 . .
    C C23 1.4200(4) 0.96369(15) 1.2593(2) 0.0265(5) Uani d . 1 . .
    C C24 1.1515(3) 1.10347(15) 1.1550(2) 0.0240(5) Uani d . 1 . .
    N N1 0.7020(3) 0.77771(12) 0.53121(15) 0.0253(4) Uani d . 1 . .
    N N2 0.3738(3) 0.69509(13) 0.59172(16) 0.0251(4) Uani d . 1 . .
    O O1 0.7941(3) 0.95074(11) 0.75885(15) 0.0331(4) Uani d . 1 . .
    O O2 0.8349(2) 0.80701(10) 0.79532(13) 0.0256(3) Uani d . 1 . .
    O O1W 1.4570(4) 0.98510(18) 1.59374(17) 0.0537(6) Uani d D 1 . .
    O O3 1.4401(2) 0.77476(12) 0.84210(14) 0.0323(4) Uani d . 1 . .
    O O4 1.2381(2) 0.86940(12) 0.73066(14) 0.0323(4) Uani d . 1 . .
    O O5 1.3290(3) 0.95633(14) 1.36461(15) 0.0406(4) Uani d . 1 . .
    H H5 1.4105 0.9685 1.4244 0.061 Uiso calc R 1 . .
    O O6 1.5975(3) 0.97879(13) 1.25429(17) 0.0402(4) Uani d . 1 . .
    O O7 1.2819(3) 1.12253(12) 1.23587(16) 0.0358(4) Uani d . 1 . .
    O O8 1.0345(3) 1.16299(13) 1.09436(17) 0.0443(5) Uani d . 1 . .
    H H8 1.0703 1.2125 1.1181 0.066 Uiso calc R 1 . .
    Cu Cu1 0.59195(3) 0.760541(17) 0.697564(19) 0.02264(7) Uani d . 1 . .
    H HW11 1.378(5) 0.952(2) 1.625(3) 0.050(10) Uiso d . 1 . .
    H HW12 1.575(4) 0.969(3) 1.613(4) 0.078(14) Uiso d D 1 . .
loop_
    _atom_site_aniso_label
    _atom_site_aniso_U_11
    _atom_site_aniso_U_22
    _atom_site_aniso_U_33
    _atom_site_aniso_U_12
    _atom_site_aniso_U_13
    _atom_site_aniso_U_23
    C1 0.0300(12) 0.0339(14) 0.0336(12) -0.0050(11) 0.0001(10) 0.0004(10)
    C2 0.0364(14) 0.0379(15) 0.0413(13) -0.0056(12) 0.0101(11) 0.0070(11)
    C3 0.0433(15) 0.0387(14) 0.0276(11) 0.0050(11) 0.0095(10) 0.0068(9)
    C4 0.0351(11) 0.0263(13) 0.0238(9) 0.0057(11) 0.0014(8) 0.0009(9)
    C5 0.0486(16) 0.0344(15) 0.0218(10) 0.0106(11) -0.0018(10) -0.0044(9)
    C6 0.0425(15) 0.0343(14) 0.0292(11) 0.0029(12) -0.0098(10) -0.0086(10)
    C7 0.0311(12) 0.0253(12) 0.0300(11) 0.0023(10) -0.0023(9) -0.0075(9)
    C8 0.0286(12) 0.0344(14) 0.0446(14) -0.0020(11) -0.0059(10) -0.0113(10)
    C9 0.0314(13) 0.0350(15) 0.0465(14) -0.0084(11) 0.0030(11) -0.0058(11)
    C10 0.0318(13) 0.0335(14) 0.0339(12) -0.0055(11) 0.0066(10) -0.0044(10)
    C11 0.0260(11) 0.0210(11) 0.0244(10) 0.0044(9) -0.0014(8) -0.0037(8)
    C12 0.0270(10) 0.0196(13) 0.0240(9) 0.0042(8) -0.0003(8) -0.0017(7)
    C13 0.0199(10) 0.0184(11) 0.0194(9) -0.0018(8) 0.0014(8) -0.0009(7)
    C14 0.0236(11) 0.0192(10) 0.0229(10) 0.0006(9) -0.0049(8) -0.0024(8)
    C15 0.0198(10) 0.0224(11) 0.0236(10) -0.0003(8) -0.0002(8) -0.0015(8)
    C16 0.0233(10) 0.0187(10) 0.0208(9) -0.0020(8) -0.0007(8) -0.0015(7)
    C17 0.0175(10) 0.0259(12) 0.0247(10) 0.0002(9) -0.0007(8) -0.0037(8)
    C18 0.0199(10) 0.0215(11) 0.0190(9) 0.0006(8) -0.0004(7) -0.0012(7)
    C19 0.0284(12) 0.0312(13) 0.0276(11) -0.0119(10) 0.0062(9) -0.0042(9)
    C20 0.0357(12) 0.0215(11) 0.0223(10) -0.0076(10) -0.0026(9) 0.0017(8)
    C21 0.0182(10) 0.0220(12) 0.0216(10) -0.0008(9) -0.0006(8) -0.0013(8)
    C22 0.0212(10) 0.0254(12) 0.0248(10) -0.0034(8) 0.0036(8) -0.0029(8)
    C23 0.0330(13) 0.0197(11) 0.0256(10) 0.0030(9) -0.0043(9) 0.0010(8)
    C24 0.0238(11) 0.0221(12) 0.0262(11) 0.0028(9) 0.0031(9) -0.0032(8)
    N1 0.0252(9) 0.0254(12) 0.0251(8) -0.0010(8) 0.0008(7) -0.0022(7)
    N2 0.0242(9) 0.0245(10) 0.0264(9) 0.0010(8) 0.0006(7) -0.0030(7)
    O1 0.0381(10) 0.0263(9) 0.0323(9) 0.0023(8) -0.0117(7) 0.0020(7)
    O2 0.0265(8) 0.0205(8) 0.0283(7) -0.0040(7) -0.0051(6) -0.0019(6)
    O1W 0.0514(14) 0.0778(17) 0.0291(9) -0.0253(13) -0.0121(9) 0.0156(10)
    O3 0.0290(8) 0.0397(12) 0.0282(7) 0.0106(8) 0.0033(6) -0.0084(7)
    O4 0.0349(9) 0.0392(10) 0.0225(7) 0.0009(8) 0.0016(6) 0.0024(7)
    O5 0.0447(10) 0.0543(13) 0.0211(7) -0.0153(9) -0.0054(7) -0.0004(7)
    O6 0.0254(9) 0.0509(13) 0.0424(10) 0.0001(8) -0.0069(7) -0.0105(8)
    O7 0.0387(10) 0.0224(9) 0.0427(10) 0.0004(7) -0.0164(8) -0.0049(7)
    O8 0.0502(11) 0.0249(10) 0.0528(11) 0.0103(9) -0.0222(9) -0.0094(8)
    Cu1 0.02218(12) 0.02490(13) 0.02043(10) -0.00053(12) -0.00032(8)
                                                                    -0.00387(11)
_geom_special_details
;
All e.s.d.'s (except the e.s.d. in the dihedral angle between two l.s. planes)
are estimated using the full covariance matrix. The cell e.s.d.'s are taken
into account individually in the estimation of e.s.d.'s in distances, angles
and torsion angles; correlations between e.s.d.'s in cell parameters are only
used when they are defined by crystal symmetry. An approximate (isotropic)
treatment of cell e.s.d.'s is used for estimating e.s.d.'s involving l.s.
planes.
;
loop_
    _geom_bond_atom_site_label_1
    _geom_bond_atom_site_label_2
    _geom_bond_site_symmetry_2
    _geom_bond_distance
    _geom_bond_publ_flag
    C1 N1 . 1.326(3) ?
    C1 C2 . 1.398(3) ?
    C1 H1 . 0.93 ?
    C2 C3 . 1.364(4) ?
    C2 H2 . 0.93 ?
    C3 C4 . 1.405(4) ?
    C3 H3 . 0.93 ?
    C4 C12 . 1.401(3) ?
    C4 C5 . 1.448(3) ?
    C5 C6 . 1.346(4) ?
    C5 H5A . 0.93 ?
    C6 C7 . 1.440(3) ?
    C6 H6 . 0.93 ?
    C7 C11 . 1.401(3) ?
    C7 C8 . 1.410(3) ?
    C8 C9 . 1.367(3) ?
    C8 H8B . 0.93 ?
    C9 C10 . 1.399(3) ?
    C9 H9 . 0.93 ?
    C10 N2 . 1.323(3) ?
    C10 H10 . 0.93 ?
    C11 N2 . 1.354(3) ?
    C11 C12 . 1.434(3) ?
    C12 N1 . 1.356(3) ?
    C13 C21 . 1.525(3) ?
    C13 C14 . 1.540(3) ?
    C13 C18 . 1.556(3) ?
    C13 H13 . 0.98 ?
    C14 C20 . 1.505(3) ?
    C14 C15 . 1.554(3) ?
    C14 H14 . 0.98 ?
    C15 C24 . 1.516(3) ?
    C15 C16 . 1.548(3) ?
    C15 H15 . 0.98 ?
    C16 C23 . 1.515(3) ?
    C16 C17 . 1.552(3) ?
    C16 H16 . 0.98 ?
    C17 C19 . 1.511(3) ?
    C17 C18 . 1.564(3) ?
    C17 H17 . 0.98 ?
    C18 C22 . 1.523(3) ?
    C18 H18 . 0.98 ?
    C19 C20 . 1.318(3) ?
    C19 H19 . 0.93 ?
    C20 H20 . 0.93 ?
    C21 O1 . 1.220(3) ?
    C21 O2 . 1.298(3) ?
    C22 O4 . 1.236(3) ?
    C22 O3 . 1.279(3) ?
    C23 O6 . 1.198(3) ?
    C23 O5 . 1.334(3) ?
    C24 O7 . 1.200(3) ?
    C24 O8 . 1.320(3) ?
    N1 Cu1 . 2.0072(17) y
    N2 Cu1 . 2.0119(19) y
    O2 Cu1 . 1.9640(15) y
    O1W HW11 . 0.82(3) ?
    O1W HW12 . 0.822(19) ?
    O3 Cu1 1_655 1.9355(15) ?
    O5 H5 . 0.82 ?
    O7 Cu1 2_757 2.3398(18) ?
    O8 H8 . 0.82 ?
    Cu1 O3 1_455 1.9355(15) y
    Cu1 O7 2_747 2.3398(18) y
loop_
    _geom_angle_atom_site_label_1
    _geom_angle_atom_site_label_2
    _geom_angle_atom_site_label_3
    _geom_angle_site_symmetry_1
    _geom_angle_site_symmetry_3
    _geom_angle
    _geom_angle_publ_flag
    N1 C1 C2 . . 122.0(2) ?
    N1 C1 H1 . . 119.0 ?
    C2 C1 H1 . . 119.0 ?
    C3 C2 C1 . . 119.7(2) ?
    C3 C2 H2 . . 120.2 ?
    C1 C2 H2 . . 120.2 ?
    C2 C3 C4 . . 120.0(2) ?
    C2 C3 H3 . . 120.0 ?
    C4 C3 H3 . . 120.0 ?
    C12 C4 C3 . . 116.4(2) ?
    C12 C4 C5 . . 118.2(2) ?
    C3 C4 C5 . . 125.3(2) ?
    C6 C5 C4 . . 121.3(2) ?
    C6 C5 H5A . . 119.4 ?
    C4 C5 H5A . . 119.4 ?
    C5 C6 C7 . . 121.6(2) ?
    C5 C6 H6 . . 119.2 ?
    C7 C6 H6 . . 119.2 ?
    C11 C7 C8 . . 116.8(2) ?
    C11 C7 C6 . . 118.0(2) ?
    C8 C7 C6 . . 125.2(2) ?
    C9 C8 C7 . . 119.4(2) ?
    C9 C8 H8B . . 120.3 ?
    C7 C8 H8B . . 120.3 ?
    C8 C9 C10 . . 119.8(2) ?
    C8 C9 H9 . . 120.1 ?
    C10 C9 H9 . . 120.1 ?
    N2 C10 C9 . . 122.1(2) ?
    N2 C10 H10 . . 119.0 ?
    C9 C10 H10 . . 119.0 ?
    N2 C11 C7 . . 123.2(2) ?
    N2 C11 C12 . . 116.08(19) ?
    C7 C11 C12 . . 120.70(19) ?
    N1 C12 C4 . . 123.4(2) ?
    N1 C12 C11 . . 116.42(17) ?
    C4 C12 C11 . . 120.14(19) ?
    C21 C13 C14 . . 114.04(17) ?
    C21 C13 C18 . . 115.24(16) ?
    C14 C13 C18 . . 110.05(17) ?
    C21 C13 H13 . . 105.5 ?
    C14 C13 H13 . . 105.5 ?
    C18 C13 H13 . . 105.5 ?
    C20 C14 C13 . . 111.19(17) ?
    C20 C14 C15 . . 105.24(17) ?
    C13 C14 C15 . . 107.38(17) ?
    C20 C14 H14 . . 110.9 ?
    C13 C14 H14 . . 110.9 ?
    C15 C14 H14 . . 110.9 ?
    C24 C15 C16 . . 114.85(17) ?
    C24 C15 C14 . . 110.54(18) ?
    C16 C15 C14 . . 107.01(16) ?
    C24 C15 H15 . . 108.1 ?
    C16 C15 H15 . . 108.1 ?
    C14 C15 H15 . . 108.1 ?
    C23 C16 C15 . . 116.02(18) ?
    C23 C16 C17 . . 113.89(18) ?
    C15 C16 C17 . . 108.75(16) ?
    C23 C16 H16 . . 105.8 ?
    C15 C16 H16 . . 105.8 ?
    C17 C16 H16 . . 105.8 ?
    C19 C17 C16 . . 111.41(18) ?
    C19 C17 C18 . . 106.48(17) ?
    C16 C17 C18 . . 105.53(16) ?
    C19 C17 H17 . . 111.1 ?
    C16 C17 H17 . . 111.1 ?
    C18 C17 H17 . . 111.1 ?
    C22 C18 C13 . . 116.14(16) ?
    C22 C18 C17 . . 108.15(17) ?
    C13 C18 C17 . . 106.20(16) ?
    C22 C18 H18 . . 108.7 ?
    C13 C18 H18 . . 108.7 ?
    C17 C18 H18 . . 108.7 ?
    C20 C19 C17 . . 114.4(2) ?
    C20 C19 H19 . . 122.8 ?
    C17 C19 H19 . . 122.8 ?
    C19 C20 C14 . . 113.8(2) ?
    C19 C20 H20 . . 123.1 ?
    C14 C20 H20 . . 123.1 ?
    O1 C21 O2 . . 124.26(19) ?
    O1 C21 C13 . . 121.4(2) ?
    O2 C21 C13 . . 114.15(18) ?
    O4 C22 O3 . . 124.92(19) ?
    O4 C22 C18 . . 121.8(2) ?
    O3 C22 C18 . . 113.28(18) ?
    O6 C23 O5 . . 124.8(2) ?
    O6 C23 C16 . . 125.9(2) ?
    O5 C23 C16 . . 109.01(19) ?
    O7 C24 O8 . . 122.7(2) ?
    O7 C24 C15 . . 123.8(2) ?
    O8 C24 C15 . . 113.40(19) ?
    C1 N1 C12 . . 118.41(18) ?
    C1 N1 Cu1 . . 128.81(15) ?
    C12 N1 Cu1 . . 112.72(14) ?
    C10 N2 C11 . . 118.6(2) ?
    C10 N2 Cu1 . . 128.54(16) ?
    C11 N2 Cu1 . . 112.83(15) ?
    C21 O2 Cu1 . . 125.43(14) ?
    HW11 O1W HW12 . . 109(4) ?
    C22 O3 Cu1 . 1_655 114.82(14) ?
    C23 O5 H5 . . 109.5 ?
    C24 O7 Cu1 . 2_757 130.37(16) ?
    C24 O8 H8 . . 109.5 ?
    O3 Cu1 O2 1_455 . 89.24(7) ?
    O3 Cu1 N1 1_455 . 162.98(7) ?
    O2 Cu1 N1 . . 94.97(7) ?
    O3 Cu1 N2 1_455 . 96.53(7) ?
    O2 Cu1 N2 . . 170.11(7) ?
    N1 Cu1 N2 . . 81.84(7) ?
    O3 Cu1 O7 1_455 2_747 92.84(7) ?
    O2 Cu1 O7 . 2_747 84.71(6) ?
    N1 Cu1 O7 . 2_747 103.96(7) ?
    N2 Cu1 O7 . 2_747 86.97(7) ?
loop_
    _geom_torsion_atom_site_label_1
    _geom_torsion_atom_site_label_2
    _geom_torsion_atom_site_label_3
    _geom_torsion_atom_site_label_4
    _geom_torsion_site_symmetry_1
    _geom_torsion_site_symmetry_2
    _geom_torsion_site_symmetry_3
    _geom_torsion_site_symmetry_4
    _geom_torsion
    _geom_torsion_publ_flag
    N1 C1 C2 C3 . . . . 0.4(4) ?
    C1 C2 C3 C4 . . . . 0.2(4) ?
    C2 C3 C4 C12 . . . . -0.3(4) ?
    C2 C3 C4 C5 . . . . 178.6(2) ?
    C12 C4 C5 C6 . . . . -2.2(4) ?
    C3 C4 C5 C6 . . . . 178.8(3) ?
    C4 C5 C6 C7 . . . . 0.4(4) ?
    C5 C6 C7 C11 . . . . 2.0(4) ?
    C5 C6 C7 C8 . . . . -176.8(3) ?
    C11 C7 C8 C9 . . . . 0.9(4) ?
    C6 C7 C8 C9 . . . . 179.8(2) ?
    C7 C8 C9 C10 . . . . 0.3(4) ?
    C8 C9 C10 N2 . . . . -0.4(4) ?
    C8 C7 C11 N2 . . . . -2.3(3) ?
    C6 C7 C11 N2 . . . . 178.8(2) ?
    C8 C7 C11 C12 . . . . 176.3(2) ?
    C6 C7 C11 C12 . . . . -2.6(3) ?
    C3 C4 C12 N1 . . . . -0.1(3) ?
    C5 C4 C12 N1 . . . . -179.1(2) ?
    C3 C4 C12 C11 . . . . -179.3(2) ?
    C5 C4 C12 C11 . . . . 1.6(3) ?
    N2 C11 C12 N1 . . . . 0.2(3) ?
    C7 C11 C12 N1 . . . . -178.5(2) ?
    N2 C11 C12 C4 . . . . 179.5(2) ?
    C7 C11 C12 C4 . . . . 0.8(3) ?
    C21 C13 C14 C20 . . . . -88.1(2) ?
    C18 C13 C14 C20 . . . . 43.2(2) ?
    C21 C13 C14 C15 . . . . 157.29(17) ?
    C18 C13 C14 C15 . . . . -71.42(19) ?
    C20 C14 C15 C24 . . . . 56.4(2) ?
    C13 C14 C15 C24 . . . . 174.93(17) ?
    C20 C14 C15 C16 . . . . -69.3(2) ?
    C13 C14 C15 C16 . . . . 49.2(2) ?
    C24 C15 C16 C23 . . . . 26.6(3) ?
    C14 C15 C16 C23 . . . . 149.70(18) ?
    C24 C15 C16 C17 . . . . -103.3(2) ?
    C14 C15 C16 C17 . . . . 19.8(2) ?
    C23 C16 C17 C19 . . . . -91.2(2) ?
    C15 C16 C17 C19 . . . . 39.8(2) ?
    C23 C16 C17 C18 . . . . 153.60(18) ?
    C15 C16 C17 C18 . . . . -75.3(2) ?
    C21 C13 C18 C22 . . . . 26.2(3) ?
    C14 C13 C18 C22 . . . . -104.5(2) ?
    C21 C13 C18 C17 . . . . 146.43(17) ?
    C14 C13 C18 C17 . . . . 15.8(2) ?
    C19 C17 C18 C22 . . . . 59.7(2) ?
    C16 C17 C18 C22 . . . . 178.16(17) ?
    C19 C17 C18 C13 . . . . -65.7(2) ?
    C16 C17 C18 C13 . . . . 52.9(2) ?
    C16 C17 C19 C20 . . . . -57.8(2) ?
    C18 C17 C19 C20 . . . . 56.8(2) ?
    C17 C19 C20 C14 . . . . 5.7(3) ?
    C13 C14 C20 C19 . . . . -58.6(2) ?
    C15 C14 C20 C19 . . . . 57.3(2) ?
    C14 C13 C21 O1 . . . . -1.8(3) ?
    C18 C13 C21 O1 . . . . -130.5(2) ?
    C14 C13 C21 O2 . . . . -177.45(17) ?
    C18 C13 C21 O2 . . . . 53.9(2) ?
    C13 C18 C22 O4 . . . . 17.8(3) ?
    C17 C18 C22 O4 . . . . -101.4(2) ?
    C13 C18 C22 O3 . . . . -164.32(18) ?
    C17 C18 C22 O3 . . . . 76.5(2) ?
    C15 C16 C23 O6 . . . . -114.2(3) ?
    C17 C16 C23 O6 . . . . 13.2(3) ?
    C15 C16 C23 O5 . . . . 71.4(2) ?
    C17 C16 C23 O5 . . . . -161.24(19) ?
    C16 C15 C24 O7 . . . . -23.1(3) ?
    C14 C15 C24 O7 . . . . -144.3(2) ?
    C16 C15 C24 O8 . . . . 160.03(19) ?
    C14 C15 C24 O8 . . . . 38.8(2) ?
    C2 C1 N1 C12 . . . . -0.8(4) ?
    C2 C1 N1 Cu1 . . . . -177.84(18) ?
    C4 C12 N1 C1 . . . . 0.6(3) ?
    C11 C12 N1 C1 . . . . 179.9(2) ?
    C4 C12 N1 Cu1 . . . . 178.13(18) ?
    C11 C12 N1 Cu1 . . . . -2.6(2) ?
    C9 C10 N2 C11 . . . . -0.9(4) ?
    C9 C10 N2 Cu1 . . . . -179.39(19) ?
    C7 C11 N2 C10 . . . . 2.3(3) ?
    C12 C11 N2 C10 . . . . -176.4(2) ?
    C7 C11 N2 Cu1 . . . . -179.00(18) ?
    C12 C11 N2 Cu1 . . . . 2.3(2) ?
    O1 C21 O2 Cu1 . . . . -23.2(3) ?
    C13 C21 O2 Cu1 . . . . 152.23(14) ?
    O4 C22 O3 Cu1 . . . 1_655 9.8(3) ?
    C18 C22 O3 Cu1 . . . 1_655 -167.97(14) ?
    O8 C24 O7 Cu1 . . . 2_757 -7.8(4) ?
    C15 C24 O7 Cu1 . . . 2_757 175.59(14) ?
    C21 O2 Cu1 O3 . . . 1_455 -77.88(17) ?
    C21 O2 Cu1 N1 . . . . 85.60(17) ?
    C21 O2 Cu1 O7 . . . 2_747 -170.81(17) ?
    C1 N1 Cu1 O3 . . . 1_455 94.5(3) ?
    C12 N1 Cu1 O3 . . . 1_455 -82.7(3) ?
    C1 N1 Cu1 O2 . . . . -9.3(2) ?
    C12 N1 Cu1 O2 . . . . 173.52(15) ?
    C1 N1 Cu1 N2 . . . . -179.9(2) ?
    C12 N1 Cu1 N2 . . . . 2.94(15) ?
    C1 N1 Cu1 O7 . . . 2_747 -95.1(2) ?
    C12 N1 Cu1 O7 . . . 2_747 87.74(15) ?
    C10 N2 Cu1 O3 . . . 1_455 -21.4(2) ?
    C11 N2 Cu1 O3 . . . 1_455 160.06(15) ?
    C10 N2 Cu1 N1 . . . . 175.7(2) ?
    C11 N2 Cu1 N1 . . . . -2.86(15) ?
    C10 N2 Cu1 O7 . . . 2_747 71.1(2) ?
    C11 N2 Cu1 O7 . . . 2_747 -107.43(15) ?
loop_
    _geom_hbond_atom_site_label_D
    _geom_hbond_atom_site_label_H
    _geom_hbond_atom_site_label_A
    _geom_hbond_site_symmetry_A
    _geom_hbond_distance_DH
    _geom_hbond_distance_HA
    _geom_hbond_distance_DA
    _geom_hbond_angle_DHA
    O5 H5 O1W . 0.82 1.84 2.567(2) 148
    O8 H8 O2 2_757 0.82 1.79 2.594(2) 166
    O1W HW11 O4 1_556 0.82(3) 1.97(3) 2.777(3) 167(3)
    O1W HW12 O1 1_656 0.82(2) 2.05(3) 2.763(3) 145(4)
