# Supplementary material for: Poly[[(μ3-5,6-dicarboxy­bicyclo­[2.2.2]oct-7-ene-2,3-dicarboxyl­ato)(1,10-phenanthroline)copper(II)] monohydrate]
Source: Acta Crystallogr Sect E Struct Rep Online. 2008 Nov 22;64(Pt 12):m1590. doi: 10.1107/S1600536808037999 (PMC2960067; doi:10.1107/S1600536808037999)
Supplement: Supplementary file 2 [file e-64-m1590-Isup2.hkl]

#
# h,k,l, Fc-squared, Fo-squared, sigma(Fo-squared) and status flag
#
data_I
_shelx_title ' MM in P2(1)'
_shelx_refln_list_code          4
_shelx_F_calc_maximum      133.99
_exptl_crystal_F_000       558.00
_reflns_d_resolution_high  0.7479
 
loop_
 _symmetry_equiv_pos_as_xyz
 'x, y, z'
 '-x, y+1/2, -z'
 
_cell_length_a     6.5900
_cell_length_b    15.1650
_cell_length_c    10.7490
_cell_angle_alpha  90.000
_cell_angle_beta   95.244
_cell_angle_gamma  90.000
 
_shelx_F_squared_multiplier     1.000
 
loop_
 _refln_index_h
 _refln_index_k
 _refln_index_l
 _refln_F_squared_calc
 _refln_F_squared_meas
 _refln_F_squared_sigma
 _refln_observed_status
   0 -18   0      148.44      130.23     13.59 o
   1 -18   0      284.32      288.22     19.22 o
   2 -18   0       11.52        6.47      3.78 o
   1 -17   0       28.20       27.05      4.93 o
   2 -17   0       85.51       95.56      8.42 o
   3 -17   0      196.93      182.60     12.31 o
   0 -16   0      253.71      238.94     18.25 o
   1 -16   0      230.41      220.59     16.42 o
   2 -16   0       46.37       48.69      6.13 o
   3 -16   0       21.74       28.38      5.28 o
   4 -16   0      238.75      212.68     13.52 o
   1 -15   0      326.68      309.72     14.87 o
   2 -15   0       75.89       83.34      7.50 o
   3 -15   0       78.90       78.77      7.64 o
   4 -15   0      351.73      323.39     16.64 o
   5 -15   0       28.91       30.40      5.70 o
   0 -14   0      620.95      603.59     32.94 o
   1 -14   0      767.85      735.15     35.72 o
   2 -14   0      267.14      231.90     12.36 o
   3 -14   0      139.74      124.24      9.09 o
   4 -14   0      457.30      431.30     19.66 o
   5 -14   0      126.24      139.92     10.31 o
   1 -13   0      203.45      195.42     10.54 o
   2 -13   0      475.76      441.43     20.01 o
   3 -13   0      795.41      799.13     29.71 o
   4 -13   0      206.66      190.54     11.40 o
   5 -13   0       53.58       51.25      6.30 o
   6 -13   0       46.86       52.25      6.51 o
   0 -12   0      727.58      654.56     33.75 o
   1 -12   0      271.19      260.32     12.35 o
   2 -12   0      584.47      553.99     21.60 o
   3 -12   0      417.49      391.70     16.96 o
   4 -12   0      292.59      281.31     20.82 o
   5 -12   0      136.22      147.03     20.58 o
   6 -12   0      233.76      232.83     20.30 o
   1 -11   0       44.54       48.39      5.97 o
   2 -11   0      819.30      813.47     41.84 o
   3 -11   0     1931.68     1965.19     68.88 o
   4 -11   0      200.12      206.07     11.09 o
   5 -11   0       89.19       84.44     11.35 o
   6 -11   0      113.65      125.14     14.06 o
   0 -10   0      898.32      829.54     40.07 o
   1 -10   0     1920.49     1815.15     59.74 o
   2 -10   0      324.27      359.04     14.77 o
   3 -10   0      105.66      120.24      7.41 o
   4 -10   0       65.34       65.27      8.69 o
   5 -10   0      603.29      638.99     36.49 o
   6 -10   0      365.13      344.00     24.58 o
   7 -10   0       48.06       55.40     10.37 o
   1  -9   0      130.58      119.16      6.77 o
   2  -9   0     3020.26     3106.12     99.55 o
   3  -9   0     1803.01     1921.68     86.04 o
   4  -9   0       58.02       57.92      7.93 o
   5  -9   0        6.86        5.09      4.32 o
   6  -9   0      105.17      102.19     12.18 o
   7  -9   0      249.56      234.55     20.08 o
   0  -8   0     1852.12     1805.22     78.91 o
   1  -8   0      861.57      827.11     27.51 o
   2  -8   0      678.51      718.91     24.43 o
   3  -8   0      152.42      170.99     12.58 o
   4  -8   0      185.06      196.69     14.66 o
   5  -8   0      374.22      356.13     22.76 o
   6  -8   0      638.19      592.44     34.61 o
   7  -8   0      108.58      103.15     12.66 o
   1  -7   0     2005.37     2065.14     62.74 o
   2  -7   0     6349.65     7012.54    291.05 o
   3  -7   0      542.51      576.68     29.47 o
   4  -7   0      243.14      240.51     16.46 o
   5  -7   0       25.45       29.52      6.21 o
   6  -7   0       82.79       80.91     10.27 o
   7  -7   0       94.35       94.41     11.92 o
   0  -6   0     4905.00     4677.14    194.95 o
   1  -6   0     2406.77     2607.03     77.94 o
   2  -6   0      543.20      578.69     27.89 o
   3  -6   0       14.14       16.57      1.31 o
   4  -6   0      605.29      605.82     32.26 o
   5  -6   0      473.56      460.75     26.63 o
   6  -6   0      168.47      158.05     14.02 o
   7  -6   0      237.36      215.72     18.39 o
   1  -5   0     6270.85     6896.79    201.08 o
   2  -5   0     1765.83     1814.15     79.22 o
   3  -5   0      255.39      274.31      7.37 o
   4  -5   0     1347.25     1290.66     60.54 o
   5  -5   0      254.92      258.57     17.24 o
   6  -5   0      336.41      301.80     20.70 o
   7  -5   0      251.64      224.42     18.73 o
   8  -5   0      125.24      112.39     13.63 o
   0  -4   0     4017.86     3840.46    159.65 o
   1  -4   0    17954.26    17202.47    710.37 o
   2  -4   0     3951.85     4187.25    170.80 o
   3  -4   0     1059.77     1179.28     37.10 o
   4  -4   0     1508.76     1494.01     48.67 o
   5  -4   0     1458.16     1459.19     65.92 o
   6  -4   0      570.45      563.76     31.91 o
   7  -4   0      129.86      123.40     13.37 o
   8  -4   0      104.70      106.21     13.11 o
   1  -3   0     7578.92     7366.90    309.11 o
   2  -3   0     2713.04     2684.22    112.41 o
   3  -3   0     2593.03     2666.86     84.56 o
   4  -3   0       90.28       88.40      5.26 o
   5  -3   0       82.61       83.25      8.79 o
   6  -3   0      112.82      112.41     11.41 o
   7  -3   0      239.45      258.42     19.77 o
   8  -3   0      102.44      125.22     14.38 o
   0  -2   0     4329.39     3909.05    161.59 o
   1  -2   0     3423.96     3541.32    145.53 o
   2  -2   0      201.21      189.19     10.10 o
   3  -2   0      173.77      174.95      7.54 o
   4  -2   0      547.34      521.06     19.18 o
   5  -2   0      589.99      577.61     22.54 o
   6  -2   0      252.86      261.44     18.48 o
   7  -2   0      204.91      186.49     16.33 o
   8  -2   0       25.04       16.91      6.59 o
   1  -1   0     1430.89     1500.41     62.91 o
   2  -1   0     1260.58     1292.47     51.65 o
   3  -1   0     2479.86     2580.66     78.94 o
   4  -1   0      572.08      589.34     22.01 o
   5  -1   0      155.64      153.87      8.31 o
   6  -1   0       15.78       17.19      5.23 o
   7  -1   0       83.54       90.20     10.94 o
   8  -1   0      376.67      368.23     25.74 o
   1   0   0     3330.36     2338.24     97.03 o
   2   0   0       18.61       33.25      2.48 o
   3   0   0      105.46      101.44      3.52 o
   4   0   0      718.63      762.56     26.65 o
   5   0   0     1603.33     1523.74     50.62 o
   6   0   0     1067.64     1080.22     38.37 o
   7   0   0      213.37      220.48     17.63 o
   8   0   0        0.67       -1.08      3.51 o
   1   1   0     1262.87      980.00     41.53 o
   2   1   0      978.29     1034.53     28.27 o
   3   1   0     2534.49     2492.77     67.13 o
   4   1   0      619.22      641.23     22.48 o
   5   1   0      136.54      133.23      8.11 o
   6   1   0       14.67       14.20      3.39 o
   7   1   0      102.20      101.67     11.51 o
   8   1   0      365.79      378.12     26.13 o
   1   2   0     3447.21     3491.33    157.41 o
   2   2   0      153.03      155.50      5.71 o
   3   2   0      155.27      168.75      5.50 o
   4   2   0      554.34      526.37     19.62 o
   5   2   0      656.14      638.06     23.29 o
   6   2   0      220.81      235.35     12.28 o
   7   2   0      210.85      217.80     17.32 o
   8   2   0       24.11       18.36      6.64 o
   1   3   0     7858.64     7899.71    175.33 o
   2   3   0     2645.30     2701.60     83.44 o
   3   3   0     2842.72     2794.32    130.02 o
   4   3   0       87.05       83.89      5.79 o
   5   3   0       71.04       88.37      6.39 o
   6   3   0      104.43      111.19      7.92 o
   7   3   0      253.76      261.03     19.08 o
   8   3   0       97.94      106.78     12.32 o
   1   4   0    17318.90    11537.05    480.96 o
   2   4   0     3855.51     3768.31    207.41 o
   3   4   0     1014.92     1112.64     37.77 o
   4   4   0     1502.06     1517.66     49.51 o
   5   4   0     1344.06     1342.66     45.97 o
   6   4   0      548.28      555.04     22.60 o
   7   4   0      131.88      117.71     11.96 o
   8   4   0      107.24      111.53     12.68 o
   2   5   0     1887.06     1923.59     60.06 o
   4   5   0     1379.37     1383.57     45.59 o
   5   5   0      228.29      243.76     12.19 o
   6   5   0      339.92      340.42     21.71 o
   7   5   0      245.33      251.07     19.01 o
   2   6   0      472.28      494.53     24.02 o
   3   6   0       11.99       12.71      2.48 o
   4   6   0      605.23      648.65     23.91 o
   5   6   0      431.94      434.36     24.53 o
   6   6   0      176.37      186.33     14.71 o
   7   6   0      257.33      270.13     19.96 o
   2   7   0     6110.37     6441.76    267.17 o
   3   7   0      557.76      571.28     28.59 o
   4   7   0      257.60      269.80     16.79 o
   5   7   0       34.35       44.76      6.76 o
   6   7   0       99.97       91.88     10.05 o
   7   7   0       83.02       87.88     11.04 o
   3   8   0      162.51      180.95     12.27 o
   4   8   0      137.87      143.46     11.29 o
   5   8   0      389.34      411.85     24.29 o
   6   8   0      576.15      563.69     31.72 o
   7   8   0      109.05      115.85     12.33 o
   3   9   0     1719.50     1737.17     77.24 o
   4   9   0       31.96       33.84      5.76 o
   5   9   0        3.41        2.98      3.54 o
   6   9   0       95.99      102.84     11.27 o
   7   9   0      236.32      258.95     20.21 o
   4  10   0      104.83      106.54     10.25 o
   5  10   0      627.35      652.72     35.16 o
   6  10   0      353.32      370.51     24.45 o
   7  10   0       60.89       65.29     10.32 o
   5  11   0       81.05       88.87     10.36 o
   6  11   0      112.06      105.20     11.72 o
   6  12   0      252.78      267.45     20.61 o
   0 -19   1       62.32       54.17      9.19 o
  -2 -18   1      195.16      210.44     22.29 o
  -1 -18   1        0.85        0.89      2.86 o
   0 -18   1       87.51       90.90      7.93 o
   1 -18   1       83.62       70.25     18.14 o
   2 -18   1       20.21       16.88      4.53 o
  -3 -17   1       55.47       58.15      7.21 o
  -2 -17   1       29.05       31.12      5.53 o
  -1 -17   1      114.45      105.01      8.46 o
   0 -17   1      247.14      231.32     12.88 o
   1 -17   1      261.92      270.26     14.15 o
   2 -17   1       23.36       24.02      4.84 o
   3 -17   1       42.21       35.61      5.96 o
  -4 -16   1       85.32       78.55      8.35 o
  -3 -16   1       76.59       76.61      7.81 o
  -2 -16   1      105.22       98.67      8.20 o
  -1 -16   1      309.59      315.75     26.81 o
   0 -16   1      101.53       98.01      7.78 o
   1 -16   1       30.56       32.05      4.85 o
   2 -16   1      192.10      190.66     11.56 o
   3 -16   1      150.60      134.60      9.90 o
   4 -16   1      363.25      331.67     17.61 o
  -5 -15   1      124.74      132.52     16.36 o
  -4 -15   1       49.81       54.46      8.25 o
  -3 -15   1       49.77       44.49      6.92 o
  -2 -15   1       15.84       15.76      4.09 o
  -1 -15   1      178.82      174.90     14.67 o
   0 -15   1      370.41      372.09     16.68 o
   1 -15   1      263.26      237.98     18.48 o
   2 -15   1       32.65       23.06      4.39 o
   3 -15   1       83.65       84.69      7.64 o
   4 -15   1       17.99       18.61      4.57 o
   5 -15   1        6.36        7.30      3.69 o
  -5 -14   1       23.16       21.74      4.94 o
  -4 -14   1       19.90       18.46      4.46 o
  -3 -14   1       83.84       83.32      8.92 o
  -2 -14   1      501.86      457.34     19.57 o
  -1 -14   1      320.88      309.45     14.52 o
   0 -14   1      276.20      260.95     12.82 o
   1 -14   1      116.76      110.98      7.85 o
   2 -14   1       69.94       55.63      5.91 o
   3 -14   1      182.08      176.92     10.79 o
   4 -14   1      606.02      587.46     39.03 o
   5 -14   1       19.93       20.81      4.86 o
  -6 -13   1       63.46       58.10      6.88 o
  -5 -13   1      100.69      104.78      8.72 o
  -4 -13   1      153.75      152.56     10.00 o
  -3 -13   1      194.35      187.74     10.87 o
  -2 -13   1        1.21        0.99      2.41 o
  -1 -13   1      347.90      355.31     15.66 o
   0 -13   1      448.41      435.70     17.88 o
   1 -13   1     1384.58     1323.53     44.16 o
   2 -13   1      639.32      595.96     23.25 o
   3 -13   1      205.03      187.91     14.01 o
   4 -13   1       53.01       54.71      6.19 o
   5 -13   1       74.92       80.39      7.55 o
   6 -13   1      155.75      131.52     15.33 o
  -6 -12   1      136.23      135.75     15.09 o
  -5 -12   1        6.18       10.81      3.59 o
  -4 -12   1       69.62       59.26      6.04 o
  -3 -12   1      529.09      546.41     39.51 o
  -2 -12   1      470.13      462.27     18.86 o
  -1 -12   1      218.39      219.92     11.08 o
   0 -12   1       37.13       29.83      3.88 o
   1 -12   1      121.05      112.88      7.44 o
   2 -12   1      224.70      231.54     11.65 o
   3 -12   1      522.70      500.70     28.78 o
   4 -12   1      217.08      230.17     12.29 o
   5 -12   1       75.71       73.68      7.06 o
   6 -12   1       10.89        6.92      5.76 o
  -6 -11   1      265.06      247.82     20.70 o
  -5 -11   1      603.36      642.55     37.73 o
  -4 -11   1      381.60      363.24     19.10 o
  -3 -11   1      893.52      910.08     31.97 o
  -2 -11   1       94.54       87.55      6.41 o
  -1 -11   1      136.62      129.29      7.89 o
   0 -11   1      477.69      428.97     16.87 o
   1 -11   1     1463.36     1371.42     44.96 o
   2 -11   1      698.48      666.42     24.43 o
   3 -11   1      344.05      355.13     15.42 o
   4 -11   1       22.52       18.03      3.68 o
   5 -11   1      452.58      470.66     29.80 o
   6 -11   1      182.18      183.91     17.36 o
  -7 -10   1      132.33      133.98     15.40 o
  -6 -10   1       49.43       46.66      8.93 o
  -5 -10   1       17.13       16.24      5.75 o
  -4 -10   1       10.10       16.98      5.35 o
  -3 -10   1      131.84      134.52      7.92 o
  -2 -10   1     1591.76     1683.80     71.01 o
  -1 -10   1      568.79      546.80     20.24 o
   0 -10   1      369.34      339.15     13.85 o
   1 -10   1      295.65      293.94     12.62 o
   2 -10   1     1001.25     1066.71     36.10 o
   3 -10   1      841.54      909.63     51.89 o
   4 -10   1      171.96      170.92     14.18 o
   5 -10   1      232.63      229.36     18.01 o
   6 -10   1       84.50       80.60     11.23 o
   7 -10   1        0.41       -0.81      4.58 o
  -7  -9   1       25.07       26.70      7.86 o
  -6  -9   1      168.75      160.60     15.38 o
  -5  -9   1      130.15      138.47     13.13 o
  -4  -9   1      133.32      146.16     12.70 o
  -3  -9   1      424.57      455.50     15.00 o
  -2  -9   1      594.32      651.06     22.99 o
  -1  -9   1      403.02      375.51     14.79 o
   0  -9   1      935.45      894.78     29.92 o
   1  -9   1      926.58      851.32     28.67 o
   2  -9   1     1768.72     1901.62     59.18 o
   3  -9   1      429.41      430.97     16.89 o
   4  -9   1      362.65      364.99     22.57 o
   5  -9   1      243.42      243.26     18.08 o
   6  -9   1      439.30      406.80     26.84 o
   7  -9   1       72.04       60.56     10.48 o
  -7  -8   1      254.14      229.58     19.56 o
  -6  -8   1       12.83       10.08      4.85 o
  -5  -8   1       11.63        8.58      4.06 o
  -4  -8   1       40.95       48.67      7.07 o
  -3  -8   1     1070.41     1124.12     31.77 o
  -2  -8   1      318.95      318.52     18.20 o
  -1  -8   1      592.83      604.41     21.06 o
   0  -8   1      640.96      647.18     22.50 o
   1  -8   1      170.92      213.66      9.46 o
   2  -8   1     1976.31     2062.58     64.01 o
   3  -8   1      537.28      539.13     27.82 o
   5  -8   1        5.52        6.71      4.18 o
   6  -8   1       71.45       54.81      9.01 o
   7  -8   1       55.61       60.47     10.05 o
  -7  -7   1      167.95      166.91     15.90 o
  -6  -7   1      178.77      166.82     14.93 o
  -5  -7   1      366.40      350.37     22.40 o
  -4  -7   1      888.55      941.05     46.17 o
  -3  -7   1      424.07      474.51     14.79 o
  -2  -7   1     1279.82     1481.45     65.70 o
  -1  -7   1      485.27      460.64     16.24 o
   0  -7   1     3981.44     3719.44    110.66 o
   1  -7   1     3023.93     3054.43     90.65 o
   2  -7   1     4395.05     4715.64    137.82 o
   3  -7   1      138.64      155.66     11.29 o
   4  -7   1        2.54        2.25      2.56 o
   5  -7   1      242.93      236.10     17.82 o
   6  -7   1      920.35      814.62     43.27 o
   7  -7   1      286.50      270.65     21.30 o
  -7  -6   1      142.37      144.20     14.67 o
  -6  -6   1      246.62      241.23     18.20 o
  -5  -6   1       75.76       68.81      8.36 o
  -4  -6   1      289.00      277.29     17.60 o
  -3  -6   1      363.13      354.73     11.25 o
  -2  -6   1     1652.68     1688.38     73.44 o
  -1  -6   1     1869.58     1968.52     59.59 o
   0  -6   1     1403.26     1398.40     48.83 o
   1  -6   1     4477.41     5026.56    146.43 o
   2  -6   1      503.52      474.10     24.38 o
   3  -6   1     1533.24     1470.73     55.51 o
   4  -6   1      673.05      634.11     31.67 o
   5  -6   1      141.38      152.34     12.42 o
   6  -6   1       14.44       12.28      5.04 o
   7  -6   1      185.55      171.64     15.98 o
  -7  -5   1       14.57       14.64      6.19 o
  -6  -5   1      198.51      170.73     14.54 o
  -5  -5   1      515.34      475.66     27.18 o
  -4  -5   1      662.93      624.75     31.93 o
  -3  -5   1      169.92      175.44      6.28 o
  -2  -5   1      172.18      188.30      6.59 o
  -1  -5   1      249.85      264.27     11.47 o
   0  -5   1      556.62      590.05     27.78 o
   1  -5   1     4220.08     4532.06    134.65 o
   2  -5   1     2937.32     3061.10    127.29 o
   3  -5   1      852.36      928.73     31.12 o
   4  -5   1      186.37      191.16      8.84 o
   5  -5   1       64.33       72.08      8.29 o
   6  -5   1      219.00      208.82     16.55 o
   7  -5   1      304.23      277.20     21.93 o
  -8  -4   1       21.03       15.67      6.42 o
  -7  -4   1      406.93      392.33     26.27 o
  -6  -4   1       41.95       52.06      8.12 o
  -5  -4   1       42.00       36.27      6.16 o
  -4  -4   1      273.81      270.27     16.67 o
  -3  -4   1      105.47       92.73      3.86 o
  -2  -4   1      616.92      543.90     15.55 o
  -1  -4   1     7977.58     8203.41    340.75 o
   0  -4   1      515.69      488.23     15.93 o
   1  -4   1     1275.60     1356.96     41.33 o
   2  -4   1      831.99      814.23     33.77 o
   3  -4   1     1287.30     1336.59     45.93 o
   4  -4   1      528.72      518.81     19.63 o
   5  -4   1      832.00      783.88     38.35 o
   6  -4   1      179.40      181.46     15.17 o
   7  -4   1        1.30        3.56      4.08 o
   8  -4   1       55.41       59.75     10.37 o
  -8  -3   1        4.78        7.23      5.56 o
  -7  -3   1      203.55      177.70     16.09 o
  -6  -3   1      833.59      802.10     42.18 o
  -5  -3   1      852.39      858.51     42.72 o
  -4  -3   1     1272.97     1278.25     41.50 o
  -3  -3   1     1821.66     1880.55     43.05 o
  -2  -3   1      979.10     1034.33     27.87 o
  -1  -3   1      487.62      487.82     22.07 o
   0  -3   1     2515.85     2427.29     74.98 o
   1  -3   1    15429.80    14656.56    628.38 o
   2  -3   1      933.17      912.91     40.41 o
   3  -3   1       19.47       15.74      2.10 o
   4  -3   1      592.83      558.11     20.83 o
   5  -3   1      280.44      288.59     12.37 o
   6  -3   1      182.95      181.82     15.21 o
   7  -3   1      261.44      252.50     19.77 o
   8  -3   1       41.52       30.24      8.15 o
  -8  -2   1      105.14      112.67     13.50 o
  -7  -2   1      167.91      173.60     15.43 o
  -6  -2   1      348.12      351.62     22.78 o
  -5  -2   1      125.43      125.10     11.04 o
  -4  -2   1      254.54      238.40     10.68 o
  -3  -2   1      621.93      569.92     14.33 o
  -2  -2   1     1015.79      960.67     42.51 o
  -1  -2   1      701.91      766.16     33.12 o
   0  -2   1     7775.20     6926.80    287.63 o
   1  -2   1      330.58      325.20     14.88 o
   2  -2   1     2056.92     1937.66     75.53 o
   3  -2   1     3172.67     3239.45     99.80 o
   4  -2   1     1732.16     1628.98     54.45 o
   5  -2   1      785.11      771.03     26.76 o
   6  -2   1      183.83      187.59     15.12 o
   7  -2   1       39.62       45.90      8.45 o
   8  -2   1      422.71      428.03     29.13 o
  -8  -1   1        7.09        4.59      4.92 o
  -7  -1   1      264.86      263.47     20.11 o
  -6  -1   1      631.86      623.75     34.15 o
  -5  -1   1     1080.44     1073.91     37.03 o
  -4  -1   1     1331.19     1356.87     30.96 o
  -3  -1   1      180.17      180.94      5.22 o
  -2  -1   1      833.80      890.06     39.41 o
  -1  -1   1     4492.05     4592.41    189.24 o
   0  -1   1     5812.32     4804.55    568.61 o
   2  -1   1     1752.91     1755.85     52.11 o
   3  -1   1     1172.93     1234.64     40.64 o
   4  -1   1       54.51       52.76      4.17 o
   5  -1   1      541.05      526.70     20.13 o
   6  -1   1      130.06      133.15      8.77 o
   7  -1   1      248.91      239.84     18.82 o
   8  -1   1       29.42       28.80      7.91 o
  -8   0   1      362.68      374.07     26.08 o
  -7   0   1      118.61      105.49     11.70 o
  -6   0   1       34.10       41.79      7.36 o
  -5   0   1        1.82        1.54      1.99 o
  -4   0   1      359.02      437.08     14.80 o
  -3   0   1      377.85      339.23      9.10 o
  -2   0   1       54.73       34.57      5.84 o
  -1   0   1    11758.23    11689.34    482.90 o
   1   0   1        0.68       -0.01      0.32 o
   2   0   1       68.17       51.70      3.20 o
   3   0   1      954.02      898.96     29.92 o
   4   0   1      809.78      739.87     26.06 o
   5   0   1       79.90       79.59      6.01 o
   6   0   1      604.31      595.69     23.67 o
   7   0   1       15.44       18.10      6.14 o
   8   0   1      157.40      167.03     16.21 o
  -8   1   1        8.68       12.08      5.49 o
  -7   1   1      247.52      231.82     17.98 o
  -6   1   1      550.06      532.21     30.05 o
  -5   1   1     1129.10     1115.19     52.52 o
  -4   1   1     1168.38     1233.14     30.74 o
  -3   1   1      131.68      139.34      5.68 o
  -2   1   1      842.65      849.40     59.03 o
  -1   1   1     4092.60     4002.43    164.98 o
   1   1   1     3593.57     3258.70    333.92 o
   2   1   1     1560.06     1586.24     52.11 o
   3   1   1     1221.51     1289.17     40.99 o
   4   1   1       38.14       37.12      3.85 o
   5   1   1      518.90      497.39     20.09 o
   6   1   1      166.98      170.08      9.60 o
   7   1   1      268.74      274.36     20.13 o
   8   1   1       29.75       25.03      7.14 o
  -8   2   1      115.89      125.48     13.38 o
  -7   2   1      187.28      193.78     16.03 o
  -6   2   1      351.25      335.28     21.50 o
  -5   2   1      127.64      137.59     11.23 o
  -4   2   1      317.21      305.08     10.13 o
  -3   2   1      733.32      684.85     18.89 o
  -2   2   1     1028.55      959.08     42.17 o
  -1   2   1      515.14      542.64     23.78 o
   1   2   1      296.26      317.69     11.20 o
   2   2   1     1933.75     1862.34     59.29 o
   3   2   1     3193.02     3239.98    100.46 o
   4   2   1     1809.12     1758.71     55.09 o
   5   2   1      700.93      683.16     26.53 o
   6   2   1      183.35      189.41     10.70 o
   7   2   1       33.72       34.54      5.16 o
   8   2   1      391.78      368.74     25.48 o
  -8   3   1        3.99        3.49      4.54 o
  -7   3   1      222.24      222.34     17.48 o
  -6   3   1      847.37      811.63     41.50 o
  -5   3   1      813.27      820.89     40.50 o
  -4   3   1     1293.91     1298.42     47.20 o
  -3   3   1     1843.21     1965.48     52.50 o
  -2   3   1      965.16      983.31     27.12 o
  -1   3   1      406.50      396.33     11.63 o
   0   3   1     2889.28     2849.38     87.64 o
   1   3   1    16007.09    15831.32    471.56 o
   2   3   1      913.46      890.65     29.15 o
   3   3   1       24.68       21.67      2.60 o
   4   3   1      616.77      600.03     21.58 o
   5   3   1      222.47      236.63     12.07 o
   6   3   1      194.85      206.39     11.29 o
   7   3   1      299.47      295.21     14.95 o
   8   3   1       38.00       42.23      8.57 o
  -8   4   1       29.06       23.69      7.28 o
  -7   4   1      423.52      421.59     26.27 o
  -6   4   1       53.08       48.26      7.31 o
  -5   4   1       43.65       38.18      3.33 o
  -4   4   1      307.91      316.56     10.96 o
  -3   4   1      180.66      161.25     21.29 o
  -2   4   1      759.16      684.22     19.74 o
  -1   4   1     7355.99     6377.62    586.10 o
   0   4   1      494.59      458.78     13.71 o
   1   4   1     1305.80     1365.25     31.40 o
   2   4   1      665.88      646.25     22.86 o
   3   4   1     1498.88     1556.56     47.07 o
   4   4   1      560.42      556.12     20.42 o
   5   4   1      739.01      712.10     26.91 o
   6   4   1      180.60      200.41     11.20 o
   7   4   1        7.46        7.12      3.48 o
   8   4   1       85.32       93.12     11.85 o
  -7   5   1       21.93       22.67      6.28 o
  -6   5   1      153.63      154.42     12.95 o
  -5   5   1      479.58      457.19     25.38 o
  -4   5   1      573.55      547.42     27.84 o
  -3   5   1      174.46      172.41      6.91 o
  -2   5   1      161.79      174.77      6.67 o
  -1   5   1      328.52      323.48     12.37 o
   0   5   1      785.50      811.50     23.22 o
   1   5   1     4593.16     4752.65    207.84 o
   2   5   1     2897.89     3029.99     94.26 o
   3   5   1      863.33      951.33     31.99 o
   4   5   1      175.74      173.63      9.24 o
   5   5   1       39.24       39.61      4.64 o
   6   5   1      204.52      215.01     11.81 o
   7   5   1      340.96      336.84     16.49 o
  -7   6   1      126.02      136.42     13.16 o
  -6   6   1      243.88      246.08     17.46 o
  -5   6   1       71.28       76.33      8.12 o
  -4   6   1      292.22      304.19     11.20 o
  -3   6   1      251.90      230.61      8.71 o
  -2   6   1     1594.59     1537.18     42.25 o
  -1   6   1     2011.95     1988.30     68.56 o
   0   6   1     1482.21     1238.38     45.28 o
   1   6   1     4574.57     4829.62    220.53 o
   2   6   1      550.91      532.52     18.81 o
   3   6   1     1307.27     1304.35     50.32 o
   4   6   1      600.45      595.42     22.87 o
   5   6   1      104.98      115.71      7.86 o
   6   6   1       14.31       13.62      3.79 o
   7   6   1      196.78      186.90     15.76 o
  -7   7   1      161.83      161.09     14.69 o
  -6   7   1      207.65      213.94     16.10 o
  -5   7   1      355.66      345.12     20.97 o
  -4   7   1      904.04      942.58     44.71 o
  -3   7   1      387.75      394.79     13.43 o
  -2   7   1     1289.63     1285.76     41.42 o
  -1   7   1      489.05      446.16     18.44 o
   1   7   1     2944.42     2925.01    135.25 o
   2   7   1     4525.10     4575.17    211.95 o
   3   7   1      154.16      166.37      8.53 o
   4   7   1        7.72        9.39      3.82 o
   5   7   1      297.95      328.17     14.85 o
   6   7   1      844.24      830.23     31.89 o
   7   7   1      285.60      303.69     21.68 o
  -7   8   1      273.28      254.48     19.35 o
  -6   8   1       11.13       10.00      4.25 o
  -5   8   1       10.49        7.90      3.75 o
  -4   8   1       30.65       35.20      5.66 o
  -3   8   1     1113.74     1116.79     51.20 o
  -2   8   1      191.94      173.38      9.63 o
   2   8   1     2164.81     2172.25     99.90 o
   3   8   1      528.20      527.56     20.35 o
   4   8   1       95.22      102.82      7.26 o
   5   8   1        4.07        6.99      3.31 o
   6   8   1       70.65       60.25      8.93 o
   7   8   1       60.48       63.89      9.81 o
  -7   9   1       34.14       45.78      8.72 o
  -6   9   1      177.95      187.47     15.38 o
  -5   9   1      146.06      150.86     12.66 o
  -4   9   1      138.61      149.91     11.66 o
  -3   9   1      449.84      431.53     23.40 o
   3   9   1      430.34      429.04     23.41 o
   4   9   1      414.82      439.67     24.79 o
   5   9   1      270.81      281.95     19.04 o
   6   9   1      443.54      453.47     27.59 o
   7   9   1       78.84       67.66     10.17 o
  -7  10   1      116.81      145.18     14.24 o
  -6  10   1       35.99       31.65      7.05 o
  -5  10   1       19.07       14.81      4.83 o
  -4  10   1        9.03        8.38      3.75 o
   4  10   1      113.54      127.89     11.42 o
   5  10   1      205.59      203.48     15.72 o
   6  10   1       85.53       80.05     10.44 o
  -6  11   1      287.97      283.95     20.44 o
  -5  11   1      618.72      623.08     34.03 o
   5  11   1      411.40      453.56     27.46 o
   6  11   1      180.52      204.62     16.91 o
  -6  12   1      118.45      119.84     12.90 o
  -5  12   1        6.55        9.58      4.58 o
   6  12   1       11.22       14.93      6.35 o
   0 -19   2       38.82       47.03      8.98 o
  -2 -18   2      118.83      113.75     22.31 o
  -1 -18   2        3.59        2.69      3.18 o
   0 -18   2       48.94       54.40      6.41 o
   1 -18   2       91.17       94.55      8.28 o
   2 -18   2      184.42      176.77     16.87 o
  -3 -17   2      201.84      192.60     18.17 o
  -2 -17   2      410.29      424.88     23.32 o
  -1 -17   2      133.61      117.78      9.87 o
   0 -17   2      240.90      235.28     15.11 o
   1 -17   2       65.30       57.25      6.64 o
   2 -17   2      245.74      223.79     13.22 o
   3 -17   2      234.33      226.78     17.76 o
  -4 -16   2       74.22       80.18      8.38 o
  -3 -16   2      145.44      129.18     11.74 o
  -2 -16   2       90.23       94.63     10.91 o
  -1 -16   2       59.28       56.17      6.13 o
   0 -16   2      237.09      230.42     12.62 o
   1 -16   2      153.80      150.06     10.10 o
   2 -16   2      357.57      342.18     16.68 o
   3 -16   2      114.66      106.48      8.76 o
   4 -16   2       23.81       22.83      5.38 o
  -5 -15   2       52.48       57.88      7.41 o
  -4 -15   2       18.69       20.71      4.73 o
  -3 -15   2       32.57       35.12      6.21 o
  -2 -15   2      369.97      358.14     17.02 o
  -1 -15   2      222.11      222.98     12.09 o
   0 -15   2       67.69       55.54      5.78 o
   1 -15   2       40.44       42.56      5.23 o
   2 -15   2       81.65       75.59      7.00 o
   3 -15   2       66.54       69.81      7.05 o
   4 -15   2      108.35      107.61     10.74 o
   5 -15   2      171.48      186.68     18.82 o
  -5 -14   2      201.37      215.89     13.05 o
  -4 -14   2      266.90      266.28     16.96 o
  -3 -14   2      179.41      187.70     11.26 o
  -2 -14   2      161.36      165.34     10.14 o
  -1 -14   2       89.41       88.28      7.03 o
   0 -14   2      300.26      291.87     13.89 o
   1 -14   2      779.83      702.66     26.33 o
   2 -14   2      178.50      190.89     12.82 o
   3 -14   2       99.12       84.96      7.37 o
   4 -14   2       73.36       70.15      7.20 o
   5 -14   2       70.02       72.29      7.66 o
  -6 -13   2      121.53       98.68     11.17 o
  -5 -13   2       34.64       37.67      5.52 o
  -4 -13   2       24.02       23.46      6.12 o
  -3 -13   2      502.69      509.99     21.06 o
  -2 -13   2      743.34      707.02     39.37 o
  -1 -13   2      588.69      551.42     25.67 o
   0 -13   2      392.04      403.34     18.12 o
   1 -13   2      127.03      125.12      8.19 o
   2 -13   2      409.54      375.57     17.75 o
   3 -13   2      740.97      725.47     31.54 o
   4 -13   2      184.74      206.17     11.96 o
   5 -13   2      182.49      188.70     11.78 o
   6 -13   2        6.79        5.14      5.33 o
  -6 -12   2       48.34       52.40     10.29 o
  -5 -12   2      110.30      106.81     17.35 o
  -4 -12   2      391.70      393.06     27.08 o
  -3 -12   2      196.96      200.68     15.93 o
  -2 -12   2       47.46       51.02      5.34 o
  -1 -12   2      112.83      111.45      7.48 o
   0 -12   2       69.22       67.24      5.60 o
   1 -12   2      636.61      598.95     22.52 o
   2 -12   2      329.70      314.25     21.02 o
   3 -12   2      162.25      176.01     10.07 o
   4 -12   2      206.33      201.06     15.30 o
   5 -12   2       11.64       14.53      3.85 o
   6 -12   2       65.70       64.75      7.00 o
  -6 -11   2      141.09      157.65     16.14 o
  -5 -11   2       39.22       38.98      8.10 o
  -4 -11   2       94.95       91.33      7.71 o
  -3 -11   2      280.52      289.39      9.72 o
  -2 -11   2      223.02      232.90     11.36 o
  -1 -11   2       28.81       32.40      4.19 o
   0 -11   2       96.18       90.89      6.27 o
   1 -11   2       69.04       61.34      6.00 o
   2 -11   2      390.10      358.39     15.18 o
   3 -11   2      268.89      264.05     12.56 o
   4 -11   2      757.41      789.03     28.91 o
   5 -11   2       90.87       86.79     10.99 o
   6 -11   2        5.10        4.40      4.92 o
  -7 -10   2        3.43        4.47      5.30 o
  -6 -10   2      359.87      339.44     24.57 o
  -5 -10   2      442.22      442.61     28.25 o
  -4 -10   2      868.76      915.21     46.83 o
  -3 -10   2     1027.97     1057.11     27.05 o
  -2 -10   2       22.39       30.80      7.02 o
  -1 -10   2        1.04        0.88      1.64 o
   0 -10   2     1762.01     1665.72     68.47 o
   1 -10   2     1946.72     1862.35     70.35 o
   2 -10   2      877.63      872.22     30.18 o
   3 -10   2      179.86      194.58     10.05 o
   4 -10   2       84.63       89.70      6.60 o
   5 -10   2      451.07      442.05     27.35 o
   6 -10   2      206.02      199.30     17.29 o
   7 -10   2       59.50       70.55     11.42 o
  -7  -9   2      109.31      107.73     13.40 o
  -6  -9   2       39.87       51.89      8.86 o
  -5  -9   2       39.48       43.75      7.71 o
  -4  -9   2       54.91       58.58      7.98 o
  -3  -9   2     1353.76     1504.90     42.42 o
  -2  -9   2      683.96      647.08     22.50 o
  -1  -9   2       21.90       12.72      2.54 o
   0  -9   2      383.17      344.91     27.14 o
   1  -9   2      204.59      204.04      9.52 o
   2  -9   2      641.64      655.56     22.92 o
   3  -9   2      468.08      474.13     18.43 o
   4  -9   2      591.52      581.10     33.62 o
   5  -9   2      250.86      253.84     17.96 o
   6  -9   2       19.70       20.61      6.42 o
   7  -9   2       39.75       43.11      8.74 o
  -7  -8   2        7.91       12.64      6.23 o
  -6  -8   2      126.02      117.50     12.37 o
  -5  -8   2      396.68      347.98     22.47 o
  -4  -8   2     1132.41     1153.12     55.40 o
  -3  -8   2      650.47      684.46     20.81 o
  -2  -8   2      220.90      236.92     10.39 o
  -1  -8   2      418.05      438.19     15.87 o
   0  -8   2      487.62      432.66     15.58 o
   1  -8   2     1413.91     1434.06     44.36 o
   2  -8   2      595.18      598.49     21.19 o
   3  -8   2      385.03      395.10     22.64 o
   4  -8   2       86.29       90.08      9.24 o
   5  -8   2       93.34       90.20     10.00 o
   6  -8   2      481.58      427.75     26.98 o
   7  -8   2      151.85      152.25     15.24 o
  -7  -7   2       99.30       98.13     11.78 o
  -6  -7   2       72.88       73.82      9.82 o
  -5  -7   2       44.88       37.52      6.71 o
  -4  -7   2      135.89      149.57     12.28 o
  -3  -7   2      285.40      307.12     10.62 o
  -2  -7   2      706.21      748.97     22.06 o
  -1  -7   2     1049.00     1081.47     36.85 o
   0  -7   2      269.63      266.78     10.20 o
   1  -7   2      190.03      200.49      8.68 o
   2  -7   2      340.09      328.71     12.52 o
   3  -7   2     1689.46     1727.15     72.62 o
   4  -7   2      211.23      195.35     14.00 o
   5  -7   2       74.52       67.09      8.57 o
   6  -7   2      173.27      174.60     15.14 o
   7  -7   2       46.61       47.46      8.89 o
  -7  -6   2        0.51        0.53      3.18 o
  -6  -6   2      201.42      182.74     15.21 o
  -5  -6   2     1259.89     1156.27     55.81 o
  -4  -6   2      770.98      773.27     38.66 o
  -3  -6   2     1171.85     1198.30     33.43 o
  -2  -6   2     1255.99     1420.87     38.72 o
  -1  -6   2      332.72      359.88     13.13 o
   0  -6   2     3149.31     3075.53     94.89 o
   1  -6   2     1020.09      968.91     31.47 o
   2  -6   2      917.39      891.77     41.58 o
   3  -6   2     1854.74     1881.37     81.94 o
   4  -6   2      129.92      134.54      7.43 o
   5  -6   2      854.18      805.27     42.44 o
   6  -6   2      361.73      344.38     22.92 o
   7  -6   2       92.76      107.04     12.73 o
  -7  -5   2      282.19      301.54     22.19 o
  -6  -5   2      540.90      472.36     28.20 o
  -5  -5   2      108.89      109.07     10.49 o
  -4  -5   2      451.53      457.15     24.95 o
  -3  -5   2      452.10      450.94     13.87 o
  -2  -5   2      871.09      812.38     23.05 o
  -1  -5   2     1069.98     1086.46     33.83 o
   0  -5   2     1953.37     1876.93     59.88 o
   1  -5   2     2214.11     2521.71     74.69 o
   2  -5   2      986.14     1093.00     44.30 o
   3  -5   2      910.93      967.16     32.50 o
   4  -5   2      209.91      203.08      9.71 o
   5  -5   2      131.88      131.11     11.85 o
   6  -5   2        1.50        2.24      3.58 o
   7  -5   2       32.17       26.08      6.92 o
  -8  -4   2       81.28       74.63     11.18 o
  -7  -4   2        8.23        8.24      4.56 o
  -6  -4   2       71.36       75.39      9.27 o
  -5  -4   2     1351.99     1237.80     58.49 o
  -4  -4   2     1813.95     1761.30     78.43 o
  -3  -4   2      313.30      293.60      9.60 o
  -2  -4   2      522.70      586.52     16.90 o
  -1  -4   2      114.77      119.16      4.61 o
   0  -4   2      915.97      912.55     40.33 o
   1  -4   2     3363.01     3339.08    138.83 o
   2  -4   2     4219.99     4358.75    181.70 o
   3  -4   2      416.20      448.79     16.00 o
   4  -4   2      182.73      176.87      8.76 o
   5  -4   2      719.90      684.12     35.04 o
   6  -4   2      392.67      372.54     23.67 o
   7  -4   2       26.28       25.22      6.93 o
   8  -4   2      102.21      109.00     13.52 o
  -8  -3   2       74.00       81.77     11.63 o
  -7  -3   2      367.99      361.40     24.72 o
  -6  -3   2      192.16      185.64     15.21 o
  -5  -3   2      125.91      124.76     10.89 o
  -4  -3   2      127.00      134.13      5.48 o
  -3  -3   2      837.37      964.04     26.67 o
  -2  -3   2     2025.34     2068.18     54.49 o
  -1  -3   2      721.30      782.09     21.44 o
   0  -3   2      820.18      774.93     24.79 o
   1  -3   2      430.15      483.56     22.79 o
   2  -3   2      507.56      376.26     19.25 o
   3  -3   2     1224.50     1235.51     40.61 o
   4  -3   2     1793.10     1816.10     66.31 o
   5  -3   2       91.22       94.01      6.50 o
   6  -3   2      100.22      105.53     11.08 o
   7  -3   2      103.33      113.99     12.32 o
   8  -3   2      156.29      147.23     15.62 o
  -8  -2   2       51.70       48.14      9.31 o
  -7  -2   2       63.71       55.52      8.72 o
  -6  -2   2      390.78      394.72     24.67 o
  -5  -2   2      924.62      894.67     44.18 o
  -4  -2   2      745.97      692.74     20.16 o
  -3  -2   2      486.03      458.33     13.73 o
  -2  -2   2      269.19      285.73      8.94 o
  -1  -2   2      507.57      515.78     14.48 o
   0  -2   2     2707.27     2615.51     98.97 o
   1  -2   2      830.81      818.91     33.89 o
   2  -2   2     2620.21     2792.42    123.92 o
   3  -2   2      782.31      748.12     26.64 o
   4  -2   2      124.11      127.72      7.15 o
   5  -2   2       93.15      102.59      7.06 o
   6  -2   2      204.61      194.30     15.23 o
   7  -2   2      205.88      192.73     16.29 o
   8  -2   2       48.55       42.58      9.08 o
  -8  -1   2       50.70       57.61      9.87 o
  -7  -1   2      119.92      134.05     13.44 o
  -6  -1   2     1098.77     1016.78     50.56 o
  -5  -1   2      484.84      490.97     27.32 o
  -4  -1   2      791.69      810.57     23.41 o
  -3  -1   2     1473.33     1454.28     39.27 o
  -2  -1   2      603.75      592.72     16.77 o
  -1  -1   2     6638.04     6971.44    179.99 o
   0  -1   2      906.59      948.93     21.75 o
   1  -1   2      320.45      311.93      8.94 o
   2  -1   2      619.23      636.27     31.36 o
   3  -1   2     1541.25     1583.64     49.97 o
   4  -1   2     1553.25     1516.52     50.64 o
   5  -1   2      227.07      237.72     10.84 o
   6  -1   2      121.63      125.73      8.19 o
   7  -1   2      308.16      331.60     22.76 o
   8  -1   2      126.91      128.48     13.92 o
  -8   0   2       17.70       19.20      6.49 o
  -7   0   2       95.57       92.40     10.86 o
  -6   0   2      192.59      218.12     16.69 o
  -5   0   2      819.05      801.26     40.02 o
  -4   0   2      240.56      198.03      7.41 o
  -3   0   2      369.26      445.53     13.55 o
  -2   0   2     9693.61     9369.00    852.54 o
  -1   0   2     5140.55     5051.65    130.34 o
   0   0   2     3938.46     4244.16    140.98 o
   1   0   2     3866.16     4127.02    124.99 o
   2   0   2      369.52      321.78     17.56 o
   3   0   2      463.60      407.35     15.23 o
   4   0   2        2.43        1.29      1.46 o
   5   0   2      214.96      215.43     10.86 o
   6   0   2      212.61      204.46     11.22 o
   7   0   2      321.02      316.70     22.11 o
   8   0   2      133.74      139.54     14.71 o
  -8   1   2       41.90       44.82      8.65 o
  -7   1   2      129.18      119.19     12.15 o
  -6   1   2     1197.13     1213.80     58.54 o
  -5   1   2      464.06      489.91     27.04 o
  -4   1   2      812.85      862.27     25.05 o
  -3   1   2     1575.73     1668.68     45.09 o
  -2   1   2      776.80      684.36     30.98 o
  -1   1   2     6741.79     6764.36    174.38 o
   0   1   2      866.77      919.86     31.29 o
   1   1   2      309.06      302.53     10.55 o
   2   1   2      575.23      614.93     31.00 o
   3   1   2     1558.15     1536.78     49.98 o
   4   1   2     1647.70     1593.32     50.87 o
   5   1   2      156.28      167.53      9.77 o
   6   1   2      105.48       99.66      7.69 o
   7   1   2      296.55      303.13     15.51 o
   8   1   2      133.31      139.01     14.45 o
  -8   2   2       47.10       53.18      9.26 o
  -7   2   2       63.99       59.83      8.77 o
  -6   2   2      404.31      402.67     24.43 o
  -5   2   2      961.63      958.00     27.86 o
  -4   2   2      781.43      739.19     21.83 o
  -3   2   2      429.45      398.29     12.47 o
  -2   2   2      307.21      340.36     10.59 o
  -1   2   2      458.57      449.39     12.85 o
   0   2   2     2817.17     2741.70     85.59 o
   1   2   2      780.65      768.80     25.09 o
   2   2   2     2714.41     2729.86     85.01 o
   3   2   2      857.27      841.09     27.22 o
   4   2   2      130.17      126.87      7.22 o
   5   2   2      137.17      129.40      7.75 o
   6   2   2      304.58      296.61     19.63 o
   7   2   2      152.11      151.26     10.29 o
   8   2   2       55.76       49.39      9.14 o
  -8   3   2       51.97       51.71      9.08 o
  -7   3   2      339.93      344.11     22.92 o
  -6   3   2      175.79      176.03     14.00 o
  -5   3   2      157.60      162.95      7.24 o
  -4   3   2      140.59      145.92      6.25 o
  -3   3   2      673.93      795.67     36.71 o
  -2   3   2     1827.99     1843.43     49.27 o
  -1   3   2      501.46      547.59     15.60 o
   0   3   2      699.89      651.46     50.36 o
   1   3   2      446.71      529.71     15.08 o
   2   3   2      455.31      426.87     15.06 o
   3   3   2     1292.55     1271.77     41.06 o
   4   3   2     1779.54     1737.14     57.64 o
   5   3   2       82.87       86.72      6.54 o
   6   3   2      111.00      108.65      7.92 o
   7   3   2       89.25       88.31      7.69 o
   8   3   2      146.13      150.27     14.80 o
  -8   4   2       81.91       84.33     11.20 o
  -7   4   2        8.26        6.73      4.13 o
  -6   4   2       52.30       64.50      7.95 o
  -5   4   2     1447.24     1491.22     42.04 o
  -4   4   2     1855.48     1653.93    151.22 o
  -3   4   2      355.01      336.61     11.18 o
  -2   4   2      547.02      593.63     17.48 o
  -1   4   2       84.11       85.34      3.74 o
   0   4   2      823.71      840.32     23.84 o
   1   4   2     3479.36     3355.96     89.86 o
   2   4   2     4343.19     4630.94    243.36 o
   3   4   2      381.08      414.07     16.29 o
   4   4   2      182.59      180.86      9.23 o
   5   4   2      706.21      684.28     25.91 o
   6   4   2      368.75      366.42     16.88 o
   7   4   2       45.01       42.71      5.80 o
   8   4   2       89.09       84.90      8.60 o
  -7   5   2      272.03      275.38     19.78 o
  -6   5   2      562.08      561.83     30.98 o
  -5   5   2       81.29       86.60      5.16 o
  -4   5   2      459.24      475.06     15.50 o
  -3   5   2      420.95      411.73     13.44 o
  -2   5   2      875.13      744.20     21.57 o
  -1   5   2     1174.34     1111.25     39.12 o
   0   5   2     1808.23     1703.46    110.54 o
   1   5   2     2199.64     2435.61     66.42 o
   2   5   2      866.27      950.15     23.52 o
   3   5   2      926.28      982.37     33.09 o
   4   5   2      220.51      211.12     10.33 o
   5   5   2      188.59      187.27     10.10 o
   6   5   2        4.77        5.93      2.92 o
   7   5   2       25.15       20.51      4.65 o
   8   5   2       85.45       93.02     13.28 o
  -7   6   2        0.46        1.60      3.18 o
  -6   6   2      227.27      214.68     15.98 o
  -5   6   2     1331.57     1318.69     61.23 o
  -4   6   2      729.02      738.13     22.70 o
  -3   6   2     1240.57     1230.07     34.74 o
  -2   6   2     1332.72     1448.13     39.84 o
  -1   6   2      363.04      374.85     15.47 o
   0   6   2     3389.68     3343.99    139.61 o
   1   6   2     1133.13     1080.51     30.12 o
   2   6   2      978.50      974.42     32.32 o
   3   6   2     1884.88     1964.73     97.96 o
   4   6   2      136.40      141.77      8.12 o
   5   6   2      948.85      941.28     52.32 o
   6   6   2      324.79      371.71     17.31 o
   7   6   2      122.65      127.07      9.63 o
  -7   7   2       95.25       94.29     10.79 o
  -6   7   2       94.32      112.01     11.01 o
  -5   7   2       60.62       58.43      4.89 o
  -4   7   2      148.13      149.89      7.08 o
  -3   7   2      207.82      217.42      8.99 o
  -2   7   2      521.40      502.40     15.87 o
  -1   7   2     1077.83     1026.68     37.97 o
   0   7   2      207.65      198.04      7.84 o
   1   7   2      193.08      198.45      7.54 o
   2   7   2      344.34      332.77     20.21 o
   3   7   2     1562.02     1603.74     71.40 o
   4   7   2      319.01      328.64     19.35 o
   5   7   2       91.35       90.60     14.05 o
   6   7   2      170.49      173.53     10.92 o
   7   7   2       44.18       37.40      6.40 o
  -7   8   2        7.76        4.34      3.97 o
  -6   8   2      147.14      147.52     12.87 o
  -5   8   2      409.40      403.57     14.89 o
  -4   8   2     1198.07     1184.74     49.84 o
  -3   8   2      586.63      568.14     18.19 o
  -2   8   2      229.44      235.88     11.94 o
  -1   8   2      391.99      392.60     17.69 o
   0   8   2      414.47      352.26     16.03 o
   1   8   2     1314.59     1331.25     38.60 o
   2   8   2      659.25      644.50     33.87 o
   3   8   2      440.28      442.15     17.58 o
   4   8   2       85.08       81.38      6.47 o
   5   8   2       62.50       66.23      6.43 o
   6   8   2      447.86      431.12     19.84 o
   7   8   2      142.34      137.99     10.62 o
  -7   9   2      100.65       98.82     11.66 o
  -6   9   2       63.26       73.67      9.38 o
  -5   9   2       36.17       44.45      6.90 o
  -4   9   2       48.84       48.57      4.30 o
  -3   9   2     1405.43     1425.92     40.81 o
  -2   9   2      628.36      578.11     24.88 o
  -1   9   2       20.79       12.52      2.74 o
   0   9   2      418.20      365.20     15.40 o
   1   9   2      211.90      221.57     14.59 o
   2   9   2      683.53      644.69     35.30 o
   3   9   2      577.17      563.25     31.38 o
   4   9   2      712.76      704.43     26.15 o
   5   9   2      211.19      231.48     12.76 o
   6   9   2       17.93       18.54      4.51 o
   7   9   2       46.25       60.11      9.69 o
  -7  10   2        3.37        5.45      4.16 o
  -6  10   2      360.31      361.69     23.74 o
  -5  10   2      503.77      482.84     27.61 o
  -4  10   2      898.93      860.83     42.41 o
  -3  10   2      978.76      932.97     38.05 o
  -2  10   2       31.83       29.09      4.35 o
  -1  10   2        0.16        0.33      1.62 o
   2  10   2      930.82      965.76     48.77 o
   3  10   2      229.31      229.75     17.43 o
   4  10   2       88.61       93.08      7.35 o
   5  10   2      442.94      448.62     22.52 o
   6  10   2      212.38      211.57     16.91 o
  -6  11   2      135.41      143.13     13.49 o
  -5  11   2       47.84       41.55      7.12 o
   5  11   2       79.30       80.87     10.05 o
   6  11   2        9.29        8.72      5.38 o
  -6  12   2       40.88       45.85      8.34 o
   6  12   2       72.82       67.32     10.10 o
   0 -19   3       10.59       14.40      6.45 o
  -2 -18   3        8.36       11.90      4.13 o
  -1 -18   3      135.54      131.99      9.84 o
   0 -18   3      170.72      161.61     10.72 o
   1 -18   3       70.19       74.23      7.42 o
   2 -18   3       14.60       11.43      4.46 o
  -3 -17   3       89.16       95.17     14.56 o
  -2 -17   3      151.18      146.68     10.46 o
  -1 -17   3       39.27       39.23      7.59 o
   0 -17   3      130.01      125.32      9.10 o
   1 -17   3      102.45      101.15      8.30 o
   2 -17   3      293.80      273.04     25.83 o
   3 -17   3       57.59       58.17      7.02 o
  -4 -16   3       13.08       11.22      4.38 o
  -3 -16   3       47.59       39.45      6.04 o
  -2 -16   3      364.65      342.30     42.81 o
  -1 -16   3      269.22      274.36     14.06 o
   0 -16   3       41.91       40.73      5.46 o
   1 -16   3        4.03        2.37      2.78 o
   2 -16   3        9.03        7.01      3.40 o
   3 -16   3      181.96      168.61     11.19 o
   4 -16   3       93.50       94.98      9.03 o
  -5 -15   3      119.04      115.28     12.95 o
  -4 -15   3      217.35      201.21     13.50 o
  -3 -15   3      282.66      250.50     16.74 o
  -2 -15   3      241.19      240.08     13.18 o
  -1 -15   3      100.78       85.13     10.61 o
   0 -15   3      600.50      609.17     23.99 o
   1 -15   3      217.66      221.22     20.15 o
   2 -15   3      305.14      306.61     15.09 o
   3 -15   3      138.35      127.23      9.37 o
   4 -15   3       35.38       42.08      6.23 o
   5 -15   3        4.92        2.77      5.37 o
  -5 -14   3        1.38        1.15      2.87 o
  -4 -14   3      105.91      104.13     10.27 o
  -3 -14   3       52.37       53.73      6.22 o
  -2 -14   3      357.55      374.79     17.20 o
  -1 -14   3      814.75      792.09     29.15 o
   0 -14   3      123.29      112.07      7.87 o
   1 -14   3       59.43       60.71      6.16 o
   2 -14   3        5.90        4.20      2.80 o
   3 -14   3      134.57      125.14      9.05 o
   4 -14   3      103.74      104.15     11.69 o
   5 -14   3      231.75      225.58     13.61 o
  -5 -13   3       49.72       56.37      6.51 o
  -4 -13   3      181.82      188.85     14.03 o
  -3 -13   3      222.01      230.14     12.31 o
  -2 -13   3      113.55      114.34      8.12 o
  -1 -13   3      102.56      112.91      7.87 o
   0 -13   3       42.58       44.21      4.86 o
   1 -13   3      544.11      525.74     20.66 o
   2 -13   3      444.22      412.84     17.64 o
   3 -13   3      195.19      194.81     12.76 o
   4 -13   3       88.15       84.92      7.44 o
   5 -13   3        3.89        4.77      3.07 o
   6 -13   3       99.40       95.86     13.07 o
  -6 -12   3      130.01      136.46     15.38 o
  -5 -12   3      173.86      172.63     20.32 o
  -4 -12   3       54.02       56.17     12.90 o
  -3 -12   3       73.61       79.19      4.73 o
  -2 -12   3      743.43      756.81     37.44 o
  -1 -12   3      352.60      336.47     14.75 o
   0 -12   3      628.98      629.41     23.31 o
   1 -12   3      170.79      168.21      9.31 o
   2 -12   3       38.31       37.40      4.95 o
   3 -12   3      198.40      185.92     10.22 o
   4 -12   3      319.22      348.89     16.09 o
   5 -12   3      264.70      279.97     14.49 o
   6 -12   3       93.25       86.87      8.91 o
  -6 -11   3      195.41      210.06     18.82 o
  -5 -11   3      203.82      222.15     18.77 o
  -4 -11   3      315.30      312.40     16.37 o
  -3 -11   3      629.27      688.21     19.44 o
  -2 -11   3       38.98       38.71      4.53 o
  -1 -11   3       58.84       62.20      5.55 o
   0 -11   3      231.21      228.75     10.72 o
   1 -11   3     1594.37     1546.76     49.75 o
   2 -11   3      813.86      779.61     27.42 o
   3 -11   3      494.57      498.57     19.55 o
   4 -11   3      235.96      223.13     11.79 o
   5 -11   3      187.80      191.27     10.97 o
   6 -11   3       41.60       37.28      8.40 o
  -6 -10   3      163.25      169.21     16.12 o
  -5 -10   3      118.16      120.60     12.83 o
  -4 -10   3       29.04       37.61      7.02 o
  -3 -10   3      473.45      515.12     15.42 o
  -2 -10   3       42.22       48.10      3.39 o
  -1 -10   3      693.16      670.80     23.37 o
   0 -10   3     1651.93     1626.47     54.93 o
   1 -10   3      239.32      243.56     11.29 o
   2 -10   3      147.49      149.36      8.19 o
   3 -10   3      150.01      161.08      8.93 o
   4 -10   3     1419.64     1417.27     46.05 o
   5 -10   3      123.35      118.50     11.84 o
   6 -10   3       76.51       63.89     10.17 o
   7 -10   3       10.91        7.74      5.78 o
  -7  -9   3       12.91       10.63      5.54 o
  -6  -9   3        5.99        8.22      4.89 o
  -5  -9   3       15.80       13.90      4.95 o
  -4  -9   3      734.38      785.53     40.82 o
  -3  -9   3     1107.46     1175.55     34.17 o
  -2  -9   3      466.99      468.30     13.08 o
  -1  -9   3       63.80       71.82      5.20 o
   0  -9   3      806.28      830.35     26.96 o
   1  -9   3      291.23      287.25     12.05 o
   2  -9   3      320.21      323.29     16.15 o
   3  -9   3      961.88      966.41     32.70 o
   4  -9   3      345.83      377.03     22.92 o
   5  -9   3      187.18      157.52     13.99 o
   6  -9   3      137.09      127.22     13.18 o
   7  -9   3       84.01       82.28     11.63 o
  -7  -8   3      119.84      109.81     13.06 o
  -6  -8   3      171.56      165.62     15.16 o
  -5  -8   3      335.46      299.96     20.37 o
  -4  -8   3        0.39        0.41      2.10 o
  -3  -8   3      178.26      172.86      7.50 o
  -2  -8   3      999.54     1013.62     24.76 o
  -1  -8   3      656.98      676.33     22.58 o
   0  -8   3     1589.61     1509.31     47.97 o
   1  -8   3      425.69      432.10     15.86 o
   2  -8   3      447.05      470.42     16.93 o
   3  -8   3      312.09      287.53     11.92 o
   4  -8   3      180.54      189.65     14.14 o
   5  -8   3      755.67      699.96     36.80 o
   6  -8   3      121.63      120.55     12.64 o
   7  -8   3       21.13       20.68      7.00 o
  -7  -7   3        2.35        1.31      3.42 o
  -6  -7   3       44.18       38.05      7.33 o
  -5  -7   3      413.99      409.15     25.01 o
  -4  -7   3     1520.57     1563.93     71.98 o
  -3  -7   3     1279.06     1338.97     37.59 o
  -2  -7   3       44.73       34.26      8.03 o
  -1  -7   3     1123.07     1238.92     38.55 o
   0  -7   3     1558.63     1484.91     65.36 o
   1  -7   3     3258.74     3298.67    139.66 o
   2  -7   3     1736.86     1729.60     52.61 o
   3  -7   3      544.05      557.19     28.32 o
   4  -7   3       22.48       21.26      4.77 o
   5  -7   3       27.69       27.39      6.06 o
   6  -7   3      534.31      493.14     30.18 o
   7  -7   3      211.98      198.05     17.46 o
  -7  -6   3      179.73      180.57     16.53 o
  -6  -6   3       52.62       58.97      8.55 o
  -5  -6   3       56.87       54.54      7.60 o
  -4  -6   3      185.36      169.97     12.77 o
  -3  -6   3       42.44       40.83      3.06 o
  -2  -6   3      612.54      626.57     30.12 o
  -1  -6   3     1436.80     1457.60     34.31 o
   0  -6   3      332.82      299.39     21.71 o
   1  -6   3      758.08      806.74     26.08 o
   2  -6   3      189.55      217.52     12.61 o
   3  -6   3      926.37      976.96     44.51 o
   4  -6   3     1333.53     1317.62     71.66 o
   5  -6   3      839.50      810.10     41.75 o
   6  -6   3       54.49       46.71      8.21 o
   7  -6   3       12.41        6.81      5.47 o
  -7  -5   3      212.33      187.28     16.67 o
  -6  -5   3       55.30       42.03      7.16 o
  -5  -5   3      967.49      930.09     46.31 o
  -4  -5   3     1423.77     1404.55     38.95 o
  -3  -5   3      968.42      939.03     26.86 o
  -2  -5   3      506.81      585.04     28.06 o
  -1  -5   3     1015.13     1129.63     31.28 o
   0  -5   3      628.66      592.70     19.52 o
   1  -5   3     1611.03     1665.18     55.28 o
   2  -5   3      423.54      380.35     21.26 o
   3  -5   3      338.95      307.29     17.15 o
   4  -5   3      513.64      500.72     34.19 o
   5  -5   3      246.39      263.97     17.24 o
   6  -5   3       89.16       87.29     10.20 o
   7  -5   3      159.03      148.50     14.83 o
  -8  -4   3       50.21       52.37      9.65 o
  -7  -4   3      243.55      248.73     19.56 o
  -6  -4   3      368.17      353.86     23.05 o
  -5  -4   3       81.80       82.08      8.67 o
  -4  -4   3       19.41       23.21      2.34 o
  -3  -4   3      440.84      427.80     13.44 o
  -2  -4   3     1500.65     1549.39     67.06 o
  -1  -4   3      842.56      815.53     22.90 o
   0  -4   3     1868.03     1784.86     54.41 o
   1  -4   3       84.58       85.69      9.02 o
   2  -4   3      238.61      261.91     13.45 o
   3  -4   3     1398.46     1472.37     70.66 o
   4  -4   3     2806.27     2810.25     93.47 o
   5  -4   3      774.57      803.13     29.51 o
   6  -4   3       43.79       49.12      8.15 o
   7  -4   3       42.11       42.32      8.03 o
   8  -4   3       64.36       66.44     11.15 o
  -8  -3   3       26.83       30.83      8.07 o
  -7  -3   3       10.03        8.69      4.75 o
  -6  -3   3        4.60        6.86      3.96 o
  -5  -3   3      816.50      791.57     40.05 o
  -4  -3   3     2171.44     2126.81     57.02 o
  -3  -3   3     2153.29     2167.33     57.75 o
  -2  -3   3       38.06       43.47      4.28 o
  -1  -3   3      879.38      969.36     26.46 o
   0  -3   3     2763.75     2728.46     85.61 o
   1  -3   3     4178.50     4121.70     91.11 o
   2  -3   3    10805.58    11456.01    479.03 o
   3  -3   3     1522.89     1601.72     75.61 o
   4  -3   3      256.71      271.50     11.91 o
   5  -3   3      413.42      414.96     17.37 o
   6  -3   3      376.61      407.50     25.24 o
   7  -3   3      475.80      466.44     29.35 o
   8  -3   3      104.91      108.07     13.78 o
  -8  -2   3        7.35        3.46      4.03 o
  -7  -2   3      182.79      167.67     15.05 o
  -6  -2   3      357.33      379.82     24.09 o
  -5  -2   3      689.53      678.10     35.20 o
  -4  -2   3       62.46       55.94      3.41 o
  -3  -2   3     1565.83     1641.61     44.48 o
  -2  -2   3      817.19      773.53     34.80 o
  -1  -2   3      486.79      511.86     14.70 o
   0  -2   3      166.36      181.15      6.09 o
   1  -2   3      501.53      546.32     16.49 o
   2  -2   3     3175.44     3536.88     91.93 o
   3  -2   3     1774.14     1858.05     51.34 o
   4  -2   3      501.35      507.57     19.97 o
   5  -2   3      240.14      251.87     12.63 o
   6  -2   3      427.83      418.20     18.40 o
   7  -2   3      108.59      104.53     12.18 o
   8  -2   3       70.79       62.35     10.24 o
  -8  -1   3       65.88       64.53     10.20 o
  -7  -1   3       75.66       70.43     10.00 o
  -6  -1   3      135.34      140.64     12.52 o
  -5  -1   3      647.70      649.54     34.10 o
  -4  -1   3     1140.49     1122.11     31.72 o
  -3  -1   3     1872.78     1845.01     76.21 o
  -2  -1   3     4991.58     4982.09    128.79 o
  -1  -1   3     1164.66     1206.28     32.40 o
   0  -1   3      538.93      526.75     14.71 o
   1  -1   3     1928.58     1953.14     47.25 o
   2  -1   3     3250.15     3370.93     73.08 o
   3  -1   3     3114.20     3292.09     88.74 o
   4  -1   3       32.09       34.17      3.72 o
   5  -1   3      243.21      250.70     11.83 o
   6  -1   3      749.67      739.95     27.63 o
   7  -1   3      383.60      385.58     24.41 o
   8  -1   3       65.82       70.38     10.75 o
  -8   0   3        8.22        4.87      4.59 o
  -7   0   3       87.14       77.31     10.25 o
  -6   0   3      497.70      499.42     29.18 o
  -5   0   3      907.20      948.83     46.21 o
  -4   0   3      512.20      525.88     16.39 o
  -3   0   3       96.33      112.49      4.95 o
  -2   0   3     1881.25     1793.06     47.86 o
  -1   0   3     5710.61     5695.90    147.66 o
   0   0   3      267.16      284.79     11.30 o
   1   0   3       43.66       36.72      1.90 o
   2   0   3      145.82      153.91      4.81 o
   3   0   3     2366.33     2523.61     67.98 o
   4   0   3     1890.64     1970.71     63.59 o
   5   0   3     2056.48     2061.43     76.13 o
   6   0   3      103.90      117.64      8.33 o
   7   0   3       49.37       51.77      8.79 o
   8   0   3       41.92       43.82      8.83 o
  -8   1   3       65.98       70.88     10.63 o
  -7   1   3       92.04       93.17     10.84 o
  -6   1   3      138.47      129.03     11.92 o
  -5   1   3      622.04      614.86     19.38 o
  -4   1   3     1159.66     1244.51     35.14 o
  -3   1   3     1740.64     1826.52     79.15 o
  -2   1   3     5036.94     5101.56    132.49 o
  -1   1   3     1164.17     1147.86     30.96 o
   0   1   3      457.56      434.13     16.31 o
   1   1   3     1588.86     1647.04     40.02 o
   2   1   3     2989.91     3065.01     71.95 o
   3   1   3     3010.30     3234.83     86.83 o
   4   1   3       28.16       30.81      3.63 o
   5   1   3      211.24      208.60     11.16 o
   6   1   3      680.75      674.61     27.18 o
   7   1   3      349.81      329.96     16.67 o
   8   1   3       72.87       81.39     11.32 o
  -8   2   3       14.16       10.29      5.25 o
  -7   2   3      134.08      124.33     12.39 o
  -6   2   3      354.06      383.98     23.62 o
  -5   2   3      723.74      726.38     22.22 o
  -4   2   3       57.86       54.70      3.58 o
  -3   2   3     1595.61     1641.63     44.54 o
  -2   2   3      718.14      637.29     18.45 o
  -1   2   3      334.82      339.78     10.25 o
   1   2   3      589.82      620.46     14.46 o
   2   2   3     3100.85     3494.24     79.34 o
   3   2   3     1930.88     1877.46     60.01 o
   4   2   3      573.50      554.80     20.24 o
   5   2   3      301.40      290.50     13.07 o
   6   2   3      418.12      418.95     18.49 o
   7   2   3      107.38      106.92      8.54 o
   8   2   3       70.65       58.35      9.75 o
  -8   3   3       35.78       42.92      8.34 o
  -7   3   3        6.14        8.26      4.28 o
  -6   3   3        3.27        3.53      3.05 o
  -5   3   3      907.68      878.79     26.34 o
  -4   3   3     2121.55     2116.94     92.11 o
  -3   3   3     2133.69     2079.92     55.94 o
  -2   3   3       19.86       29.31      2.23 o
  -1   3   3      878.26      965.29     26.51 o
   0   3   3     3042.41     2960.57     92.80 o
   1   3   3     4331.82     4231.30    112.36 o
   2   3   3    11135.20    11782.89    309.48 o
   3   3   3     1473.42     1551.35     54.95 o
   4   3   3      232.30      259.71     11.82 o
   5   3   3      415.71      406.03     17.29 o
   6   3   3      395.62      399.58     17.93 o
   7   3   3      433.73      451.95     20.59 o
   8   3   3      110.31      119.44      9.87 o
  -8   4   3       54.28       54.12      9.12 o
  -7   4   3      226.14      237.27     17.81 o
  -6   4   3      432.24      442.30     25.82 o
  -5   4   3      107.00      107.07      5.86 o
  -4   4   3       16.06       15.57      2.27 o
  -3   4   3      461.45      462.83     14.74 o
  -2   4   3     1518.77     1552.27     42.27 o
  -1   4   3      803.87      766.55     18.51 o
   0   4   3     1646.25     1622.15     53.64 o
   1   4   3       86.38       87.50      4.00 o
   2   4   3      217.06      219.95     19.19 o
   3   4   3     1375.89     1428.22     89.73 o
   4   4   3     2637.83     2635.75     86.34 o
   5   4   3      799.81      814.96     29.82 o
   6   4   3       63.69       66.55      6.46 o
   7   4   3       38.94       34.09      7.02 o
   8   4   3       71.40       68.78     11.72 o
  -7   5   3      213.04      209.08     16.62 o
  -6   5   3       46.78       35.71      6.42 o
  -5   5   3      915.63      908.59     44.13 o
  -4   5   3     1361.79     1335.54     37.94 o
  -3   5   3     1044.63     1016.62     29.24 o
  -2   5   3      510.56      543.70     16.55 o
  -1   5   3     1011.31     1074.38     37.93 o
   0   5   3      597.32      592.91     17.76 o
   1   5   3     1350.00     1442.08     46.79 o
   2   5   3      473.55      485.23     12.10 o
   3   5   3      331.90      332.17     27.29 o
   4   5   3      496.37      490.08     29.50 o
   5   5   3      215.08      234.45     12.12 o
   6   5   3       64.13       64.05      6.49 o
   7   5   3      181.97      177.93     11.56 o
   8   5   3      170.83      164.67     17.70 o
  -7   6   3      159.87      169.64     14.73 o
  -6   6   3       65.56       68.38      8.45 o
  -5   6   3       47.19       59.81      4.53 o
  -4   6   3      183.18      173.11      8.02 o
  -3   6   3       27.08       26.22      4.25 o
  -2   6   3      607.95      580.80     24.33 o
  -1   6   3     1563.45     1557.76     42.46 o
   0   6   3      283.91      266.70      9.45 o
   1   6   3      771.67      809.62     23.66 o
   2   6   3      173.31      191.04      7.19 o
   3   6   3      891.95      960.64     33.37 o
   4   6   3     1375.10     1365.43     49.00 o
   5   6   3      869.10      896.31     51.06 o
   6   6   3       70.41       80.78      7.20 o
   7   6   3       12.43       11.72      4.10 o
  -7   7   3        4.61        3.73      3.75 o
  -6   7   3       38.12       25.82      7.28 o
  -5   7   3      464.70      492.95     17.08 o
  -4   7   3     1577.80     1564.16     44.37 o
  -3   7   3     1252.16     1306.17     37.17 o
  -2   7   3       55.20       54.29      4.08 o
  -1   7   3     1127.45     1162.69     33.67 o
   0   7   3     1581.51     1580.28     44.68 o
   1   7   3     3274.45     3339.16     90.44 o
   2   7   3     1677.78     1636.49     46.62 o
   3   7   3      567.70      587.51     22.99 o
   4   7   3       27.73       31.29      4.16 o
   5   7   3       19.79       21.33      4.10 o
   6   7   3      524.87      553.62     23.24 o
   7   7   3      190.69      200.44     12.65 o
  -7   8   3      121.09      131.07     13.01 o
  -6   8   3      163.45      160.10     10.55 o
  -5   8   3      367.70      360.45     13.77 o
  -4   8   3        0.07        0.83      1.45 o
  -3   8   3      163.60      156.00      7.27 o
  -2   8   3      966.64      938.20     36.75 o
  -1   8   3      607.67      586.37     18.86 o
   0   8   3     1567.99     1573.83     43.78 o
   1   8   3      409.83      422.16     14.11 o
   2   8   3      446.36      433.71     14.47 o
   3   8   3      284.30      265.54     12.54 o
   4   8   3      191.42      200.69     12.79 o
   5   8   3      697.81      689.98     27.30 o
   6   8   3      116.90      123.78     10.57 o
   7   8   3       19.16       22.57      5.17 o
  -7   9   3       14.58       20.97      6.37 o
  -6   9   3        7.90       10.30      3.01 o
  -5   9   3        7.92        3.36      2.14 o
  -4   9   3      849.86      857.48     26.60 o
  -3   9   3     1018.65      986.12     29.57 o
  -2   9   3      442.64      430.59     19.73 o
  -1   9   3       64.74       69.00      5.76 o
   0   9   3      687.28      711.83     22.81 o
   1   9   3      288.56      277.95     10.41 o
   2   9   3      374.65      350.27     21.88 o
   3   9   3     1027.32      986.75     51.65 o
   4   9   3      346.15      373.77     16.85 o
   5   9   3      188.65      187.58     11.15 o
   6   9   3      146.03      129.56     15.61 o
   7   9   3       68.84       63.67      7.76 o
  -7  10   3      141.81      147.37     14.23 o
  -6  10   3      149.45      171.83     14.93 o
  -5  10   3      138.98      129.08      7.59 o
  -4  10   3       23.97       23.88      4.53 o
  -3  10   3      489.28      481.86     21.92 o
  -2  10   3       53.63       60.99      5.78 o
  -1  10   3      594.22      556.11     24.70 o
   0  10   3     1615.91     1622.07     46.01 o
   1  10   3      271.37      274.61     25.33 o
   2  10   3      159.41      155.76     13.07 o
   3  10   3      209.79      206.84     16.40 o
   4  10   3     1337.86     1311.27     70.90 o
   5  10   3       85.91       99.51      8.37 o
   6  10   3       88.04       90.43      8.31 o
  -6  11   3      181.27      194.07     15.93 o
  -5  11   3      236.39      241.71     17.24 o
  -4  11   3      315.26      322.79     16.96 o
  -3  11   3      690.53      667.10     28.27 o
  -2  11   3       64.51       55.84      5.94 o
  -1  11   3       59.19       60.76      5.83 o
   0  11   3      201.87      203.42     11.47 o
   2  11   3      809.95      751.26     41.72 o
   3  11   3      517.60      481.37     30.64 o
   4  11   3      257.35      252.69     19.99 o
   5  11   3      183.28      178.02     17.60 o
   6  11   3       48.70       44.03      6.50 o
  -6  12   3      130.80      150.57     14.33 o
  -5  12   3      167.19      164.55     13.93 o
  -3  12   3       76.48       80.93      7.72 o
  -2  12   3      734.49      741.58     30.98 o
  -1  12   3      325.37      306.62     16.15 o
   3  12   3      163.10      171.62     16.05 o
   4  12   3      338.29      357.92     26.03 o
  -2 -19   4        6.69        5.51      4.39 o
   0 -19   4       68.96       66.63     10.43 o
  -2 -18   4       21.38       24.04      4.47 o
  -1 -18   4        2.15        1.92      2.92 o
   0 -18   4       67.46       71.07      7.32 o
   1 -18   4       54.31       53.68      6.54 o
   2 -18   4      196.46      210.18     18.73 o
  -3 -17   4       81.51       80.50     12.27 o
  -2 -17   4       56.13       53.19      4.88 o
  -1 -17   4      336.83      330.56     16.30 o
   0 -17   4      172.72      161.28     10.38 o
   1 -17   4      113.76      115.36      8.88 o
   2 -17   4        9.94       11.17      4.00 o
   3 -17   4       26.72       29.59      5.51 o
  -4 -16   4       74.05       84.07      8.81 o
  -3 -16   4        7.62       12.23      4.09 o
  -2 -16   4       70.45       67.46      5.25 o
  -1 -16   4       88.32       89.04      7.75 o
   0 -16   4       68.30       67.53      8.35 o
   1 -16   4      107.46      110.82      8.34 o
   2 -16   4      139.89      137.07      9.56 o
   3 -16   4       98.93      108.30     12.83 o
   4 -16   4      162.99      186.90     18.13 o
  -4 -15   4       83.45       88.78      8.42 o
  -3 -15   4       11.87       11.48      3.89 o
  -2 -15   4      118.35      128.63      6.85 o
  -1 -15   4      423.36      428.17     18.67 o
   0 -15   4       58.05       64.15      6.28 o
   1 -15   4       53.42       55.52      6.63 o
   2 -15   4       25.58       24.94      4.57 o
   3 -15   4       77.21       71.32     10.49 o
   4 -15   4       27.85       24.14      5.17 o
   5 -15   4       91.04      105.49     14.04 o
  -5 -14   4      107.38      106.52      8.92 o
  -4 -14   4      136.46      142.93     13.71 o
  -3 -14   4      280.44      302.34     15.50 o
  -2 -14   4      214.91      216.07      8.95 o
  -1 -14   4       80.43       75.91     10.61 o
   0 -14   4       56.35       53.70      5.63 o
   1 -14   4      397.42      402.30     37.03 o
   2 -14   4      369.80      348.12     15.93 o
   3 -14   4       84.80       83.67      7.35 o
   4 -14   4       70.42       66.84      7.07 o
   5 -14   4       31.97       30.69      5.50 o
  -5 -13   4      169.63      177.92     15.23 o
  -4 -13   4      162.30      163.59     13.44 o
  -3 -13   4       95.89      100.40     10.12 o
  -2 -13   4      491.35      511.05     24.22 o
  -1 -13   4        9.48       14.54      3.43 o
   0 -13   4      303.95      304.42     14.01 o
   1 -13   4      217.43      214.82     16.06 o
   2 -13   4       17.40       16.79      3.62 o
   3 -13   4      105.88      117.28      8.39 o
   4 -13   4      228.68      226.68     12.51 o
   5 -13   4      290.40      283.90     15.04 o
  -6 -12   4       11.72       13.45      6.07 o
  -5 -12   4       71.09       66.45     14.55 o
  -4 -12   4      375.17      359.13     30.32 o
  -3 -12   4      660.96      701.37     40.16 o
  -2 -12   4      186.95      177.22      7.54 o
  -1 -12   4      235.18      256.73     12.29 o
   0 -12   4       78.72       83.75      7.96 o
   1 -12   4      737.49      725.26     26.29 o
   2 -12   4      215.55      203.65     10.53 o
   3 -12   4      202.34      210.03     11.30 o
   4 -12   4      290.21      285.68     14.08 o
   5 -12   4       24.37       27.44     10.63 o
   6 -12   4       28.49       22.61      4.92 o
  -6 -11   4      206.50      219.64     19.58 o
  -5 -11   4       97.59      123.73     13.45 o
  -4 -11   4       78.26       78.98      6.53 o
  -3 -11   4       71.04       65.74      4.25 o
  -2 -11   4       26.24       29.13      2.95 o
  -1 -11   4      251.79      254.30     11.96 o
   0 -11   4     1175.55     1144.37     37.34 o
   1 -11   4       84.97       76.93      5.94 o
   2 -11   4      271.45      253.36     11.73 o
   3 -11   4       24.08       21.94      3.69 o
   4 -11   4      261.46      261.85     12.87 o
   5 -11   4      299.36      300.08     14.58 o
   6 -11   4       80.10       75.48      7.18 o
  -6 -10   4       40.61       52.23      9.44 o
  -5 -10   4       57.33       68.80      9.74 o
  -4 -10   4      670.04      659.83     36.21 o
  -3 -10   4      687.01      724.87     19.55 o
  -2 -10   4      331.57      339.72     10.78 o
  -1 -10   4       97.60      104.18      5.04 o
   0 -10   4       61.87       61.29      5.08 o
   1 -10   4      451.27      438.72     17.06 o
   2 -10   4      271.24      273.33     11.94 o
   3 -10   4     1385.26     1361.32     43.66 o
   4 -10   4       82.76       90.72      6.86 o
   5 -10   4       18.27       16.34      5.73 o
   6 -10   4       72.60       77.48     10.82 o
  -7  -9   4       48.63       43.96      8.98 o
  -6  -9   4      149.38      149.46     14.64 o
  -5  -9   4      304.95      322.67     22.26 o
  -4  -9   4      259.98      270.75     18.72 o
  -3  -9   4      157.35      158.18      6.26 o
  -2  -9   4      338.94      354.81     10.77 o
  -1  -9   4      466.24      473.46     20.00 o
   0  -9   4     1043.34     1082.38     50.29 o
   1  -9   4      128.54      129.89     10.56 o
   2  -9   4      302.96      281.23     17.07 o
   3  -9   4      803.12      749.49     26.51 o
   4  -9   4      531.67      530.06     20.73 o
   5  -9   4      546.59      512.67     30.18 o
   6  -9   4       99.98       91.44     11.41 o
   7  -9   4        5.65        3.34      4.90 o
  -7  -8   4       46.45       45.06      8.71 o
  -6  -8   4      201.73      176.66     15.91 o
  -5  -8   4      151.81      139.09     12.82 o
  -4  -8   4      691.73      721.97     37.85 o
  -3  -8   4     2481.25     2631.91     71.45 o
  -2  -8   4      765.06      835.86     20.99 o
  -1  -8   4        3.07        6.77      1.79 o
   0  -8   4      162.06      160.49     10.43 o
   1  -8   4      248.99      224.22      9.62 o
   2  -8   4      281.56      261.64     10.88 o
   3  -8   4       52.47       56.69      6.31 o
   4  -8   4      990.41      930.42     44.88 o
   5  -8   4      200.78      185.08     14.98 o
   6  -8   4       51.12       41.98      7.95 o
   7  -8   4       61.03       60.11     10.24 o
  -7  -7   4      116.78      118.29     13.20 o
  -6  -7   4      123.98      133.79     13.18 o
  -5  -7   4      235.09      229.00     16.93 o
  -4  -7   4       82.69       80.69      4.91 o
  -3  -7   4      721.20      754.96     22.73 o
  -2  -7   4      331.44      338.75      9.85 o
  -1  -7   4      988.21      957.39     23.88 o
   0  -7   4     1502.88     1460.01     42.93 o
   1  -7   4     2154.44     2216.24     65.25 o
   2  -7   4      196.09      203.70      8.90 o
   3  -7   4      224.97      183.32     12.42 o
   4  -7   4      115.30      112.09      7.78 o
   5  -7   4     1040.64      980.73     49.41 o
   6  -7   4      145.00      140.28     13.33 o
   7  -7   4       55.08       59.73     10.24 o
  -7  -6   4      233.86      242.73     19.70 o
  -6  -6   4       33.87       38.19      7.24 o
  -5  -6   4      253.52      247.53     17.50 o
  -4  -6   4     1072.36     1043.68     30.22 o
  -3  -6   4     1556.38     1533.03     42.57 o
  -2  -6   4     1129.59     1175.86     33.17 o
  -1  -6   4      296.08      305.66      8.73 o
   0  -6   4      246.89      244.60      7.46 o
   1  -6   4      319.72      303.62     19.67 o
   2  -6   4     1292.62     1240.49     38.25 o
   3  -6   4      744.11      725.82     35.15 o
   4  -6   4      860.26      929.66     46.97 o
   5  -6   4       45.17       42.37      7.04 o
   6  -6   4      344.14      316.82     22.04 o
   7  -6   4       52.52       49.01      9.20 o
  -7  -5   4      222.15      214.24     18.17 o
  -6  -5   4      303.69      310.66     21.14 o
  -5  -5   4       64.85       60.42      7.90 o
  -4  -5   4      428.14      439.99     14.52 o
  -3  -5   4       49.42       53.31      3.55 o
  -2  -5   4     1157.96     1194.46     33.31 o
  -1  -5   4     3924.38     4147.21     92.08 o
   0  -5   4      597.63      567.36     21.08 o
   1  -5   4      524.70      543.57     13.35 o
   2  -5   4       41.76       43.27      4.25 o
   3  -5   4      313.64      319.45     17.77 o
   4  -5   4      888.16      899.73     48.82 o
   5  -5   4      253.68      256.26     18.18 o
   6  -5   4      295.63      284.13     21.01 o
   7  -5   4      346.65      321.41     22.79 o
  -7  -4   4       47.98       44.94      8.57 o
  -6  -4   4       38.27       28.80      6.43 o
  -5  -4   4      481.10      466.61     26.55 o
  -4  -4   4     1659.69     1584.00     43.76 o
  -3  -4   4     1255.40     1295.96     36.17 o
  -2  -4   4     1016.86     1042.77     29.18 o
  -1  -4   4      902.52      913.82     21.50 o
   0  -4   4      117.02      112.71      4.21 o
   1  -4   4     1027.59     1022.97     23.50 o
   2  -4   4     1116.67     1081.76     29.93 o
   3  -4   4      885.74      899.51     25.71 o
   4  -4   4      483.03      501.47     16.68 o
   5  -4   4      227.62      234.80     11.96 o
   6  -4   4      113.04      104.99     10.99 o
   7  -4   4      272.52      276.98     21.28 o
  -8  -3   4       56.64       58.37     10.30 o
  -7  -3   4      275.06      267.96     20.54 o
  -6  -3   4      407.79      431.84     26.55 o
  -5  -3   4      443.19      411.73     24.17 o
  -4  -3   4      201.55      194.67      7.81 o
  -3  -3   4      597.00      596.62     18.11 o
  -2  -3   4      817.78      838.06     23.89 o
  -1  -3   4     2331.74     2415.64     64.04 o
   0  -3   4     2054.66     1960.20     71.31 o
   1  -3   4     2566.34     2690.13     60.46 o
   2  -3   4      368.82      409.97     12.85 o
   3  -3   4      429.31      452.84     12.75 o
   4  -3   4     1236.51     1108.76    123.15 o
   5  -3   4      226.27      223.00     11.51 o
   6  -3   4      267.75      275.23     14.20 o
   7  -3   4       45.86       38.07      8.21 o
   8  -3   4       67.31       69.59     11.23 o
  -8  -2   4      226.63      234.43     19.94 o
  -7  -2   4      103.03      103.32     11.58 o
  -6  -2   4      115.29      109.76     11.27 o
  -5  -2   4      250.57      257.23     17.36 o
  -4  -2   4      559.63      518.21     16.35 o
  -3  -2   4     1252.68     1127.57     50.80 o
  -2  -2   4     4114.90     4163.07    108.71 o
  -1  -2   4      311.23      298.99      9.44 o
   0  -2   4     1173.15     1202.25     27.48 o
   1  -2   4     1351.60     1372.28     30.14 o
   2  -2   4      754.28      708.73     21.43 o
   3  -2   4     2179.68     2274.85     54.02 o
   4  -2   4      245.44      223.51     16.07 o
   5  -2   4      864.69      853.18     31.09 o
   6  -2   4       60.30       60.82      6.10 o
   7  -2   4      283.22      272.30     20.11 o
   8  -2   4      178.49      180.33     17.10 o
  -8  -1   4       25.10       21.06      6.92 o
  -7  -1   4      102.92       94.71     11.41 o
  -6  -1   4      373.91      348.27     22.40 o
  -5  -1   4      954.19     1000.46     48.72 o
  -4  -1   4      182.00      177.58      7.33 o
  -3  -1   4       68.14       74.41      6.64 o
  -2  -1   4     2486.99     2478.81     65.70 o
  -1  -1   4     3231.87     3205.86     84.12 o
   0  -1   4      426.93      390.73     11.41 o
   1  -1   4     1184.67     1283.38     32.07 o
   2  -1   4      295.12      302.68      8.40 o
   3  -1   4      274.04      280.52      8.71 o
   4  -1   4      205.57      180.51     30.54 o
   5  -1   4      665.47      692.23     26.27 o
   6  -1   4      771.40      793.90     40.98 o
   7  -1   4       10.96        8.93      5.26 o
   8  -1   4       19.23       16.67      6.95 o
  -8   0   4       56.54       67.16     10.36 o
  -7   0   4       22.96       23.93      6.49 o
  -6   0   4        5.80        2.79      3.20 o
  -5   0   4      941.96      937.49     27.91 o
  -4   0   4      272.43      280.00     10.15 o
  -3   0   4     2940.87     3039.10     80.40 o
  -2   0   4     6354.31     6442.20    167.05 o
  -1   0   4     1838.05     2088.39     55.29 o
   0   0   4      517.33      535.22     20.15 o
   1   0   4       11.39        5.78      1.20 o
   2   0   4     2247.62     2298.56     52.50 o
   3   0   4     2991.29     3104.41     70.80 o
   4   0   4       15.48       18.06      4.82 o
   5   0   4       35.78       31.79      4.24 o
   6   0   4       38.88       48.18      5.60 o
   7   0   4      128.13      131.59      9.67 o
   8   0   4       80.83       78.88     11.41 o
  -8   1   4       21.55       22.79      7.14 o
  -7   1   4       84.95       84.47     10.20 o
  -6   1   4      352.07      341.78     21.76 o
  -5   1   4     1036.55     1093.60     32.04 o
  -4   1   4      137.35      136.88      6.30 o
  -3   1   4       67.29       70.37      3.99 o
  -2   1   4     2435.44     2446.79     64.84 o
  -1   1   4     3262.13     3219.39     84.18 o
   0   1   4      457.88      444.73     17.24 o
   1   1   4      979.82     1108.94     27.47 o
   2   1   4      287.54      296.11      8.25 o
   3   1   4      332.69      343.60      9.01 o
   4   1   4      174.00      189.51     14.28 o
   5   1   4      690.51      690.77     26.15 o
   6   1   4      800.17      768.03     29.66 o
   7   1   4       12.96       15.43      4.23 o
   8   1   4       19.29       17.56      6.71 o
  -8   2   4      248.05      241.02     19.42 o
  -7   2   4      112.23      112.43     11.78 o
  -6   2   4      112.07      116.74     11.10 o
  -5   2   4      305.78      294.18     11.10 o
  -4   2   4      538.49      513.79     26.39 o
  -3   2   4     1134.77     1056.07     29.80 o
  -2   2   4     4317.46     4331.22    112.81 o
  -1   2   4      333.41      328.36     10.09 o
   0   2   4     1240.27     1236.71     42.32 o
   1   2   4     1171.55     1155.05     34.47 o
   2   2   4      837.94      793.39     18.54 o
   3   2   4     2312.97     2435.17     54.69 o
   4   2   4      233.12      233.16     16.86 o
   5   2   4      862.91      849.03     31.05 o
   6   2   4       43.98       37.23      5.08 o
   7   2   4      262.43      242.52     13.77 o
   8   2   4      154.70      177.71     16.48 o
  -8   3   4       66.24       70.59     10.17 o
  -7   3   4      213.90      213.48     17.03 o
  -6   3   4      388.83      406.13     24.38 o
  -5   3   4      487.49      473.76     15.99 o
  -4   3   4      201.26      200.69      8.21 o
  -3   3   4      606.66      638.59     19.28 o
  -2   3   4      776.53      750.01     21.66 o
  -1   3   4     2167.42     2118.31     56.25 o
   0   3   4     1798.39     1690.63     60.47 o
   1   3   4     2761.02     2787.72     74.76 o
   2   3   4      364.20      414.65     10.93 o
   3   3   4      472.93      508.96     18.07 o
   4   3   4     1195.34     1132.18     62.16 o
   5   3   4      195.29      207.15     11.12 o
   6   3   4      291.39      296.33     14.56 o
   7   3   4       56.34       53.01      6.54 o
   8   3   4       73.86       78.96     12.49 o
  -7   4   4       52.99       61.30      8.86 o
  -6   4   4       38.18       26.63      5.85 o
  -4   4   4     1571.21     1573.50     43.90 o
  -3   4   4     1299.81     1307.48     36.61 o
  -2   4   4     1206.40     1217.00     33.91 o
  -1   4   4      881.18      900.74     26.40 o
   0   4   4      123.23      114.47      6.31 o
   1   4   4      866.70      893.14     26.94 o
   2   4   4     1078.61     1067.14     25.82 o
   3   4   4      857.17      842.99     45.30 o
   4   4   4      480.86      491.43     23.76 o
   5   4   4      228.26      230.70     11.92 o
   6   4   4       81.45       74.55      6.98 o
   7   4   4      287.71      308.84     16.06 o
   8   4   4       54.55       38.09      9.69 o
  -7   5   4      197.77      182.68     15.36 o
  -6   5   4      281.29      301.37     19.78 o
  -5   5   4       77.44       80.68      5.21 o
  -4   5   4      449.06      441.56     21.49 o
  -3   5   4       44.24       46.97      3.43 o
  -2   5   4     1190.36     1218.65     29.04 o
  -1   5   4     4119.00     4252.95    114.58 o
   0   5   4      413.05      411.88     18.73 o
   1   5   4      399.02      434.34     14.76 o
   2   5   4       33.39       35.48      2.26 o
   3   5   4      342.99      315.34     13.17 o
   4   5   4      985.67      973.50     46.45 o
   5   5   4      270.51      275.25     13.51 o
   6   5   4      355.64      369.47     17.25 o
   7   5   4      318.78      316.82     16.72 o
  -7   6   4      221.68      237.39     18.15 o
  -6   6   4       33.08       27.50     11.29 o
  -5   6   4      293.76      302.84     11.95 o
  -4   6   4     1134.74     1126.72     33.04 o
  -3   6   4     1556.72     1585.70     44.34 o
  -2   6   4     1181.80     1201.17     33.80 o
  -1   6   4      291.29      285.83     10.23 o
   0   6   4      254.17      255.52      9.15 o
   1   6   4      277.22      265.56      9.78 o
   2   6   4     1249.35     1194.64     34.64 o
   3   6   4      797.65      764.43     27.18 o
   4   6   4      822.33      859.32     31.34 o
   5   6   4       43.78       47.22      5.39 o
   6   6   4      342.56      350.78     16.84 o
   7   6   4       66.67       57.71      7.12 o
  -7   7   4      120.44      128.44     12.89 o
  -6   7   4      128.12      139.65      7.81 o
  -5   7   4      164.60      167.73      8.27 o
  -4   7   4       67.11       57.60      4.32 o
  -3   7   4      702.74      687.64     27.45 o
  -2   7   4      338.38      336.69     15.76 o
  -1   7   4     1132.44     1077.03     30.51 o
   0   7   4     1323.96     1274.39     37.53 o
   1   7   4     1924.09     2020.78     57.91 o
   2   7   4      213.80      214.92      8.25 o
   3   7   4      188.72      191.81      9.76 o
   5   7   4     1023.54     1058.20     38.01 o
   6   7   4      142.03      155.92     27.22 o
   7   7   4       62.16       61.60      7.36 o
  -7   8   4       51.83       45.56      8.26 o
  -6   8   4      207.38      189.08      9.42 o
  -5   8   4      123.30      123.80      7.14 o
  -4   8   4      754.57      751.34     23.97 o
  -3   8   4     2530.15     2561.32     69.66 o
  -2   8   4      787.22      785.09     31.72 o
  -1   8   4        9.08       11.86      1.91 o
   0   8   4      141.31      137.02      6.46 o
   1   8   4      224.53      207.13      8.53 o
   2   8   4      293.33      258.75      9.81 o
   4   8   4      946.46      905.62     33.20 o
   5   8   4      197.66      197.92     11.44 o
   6   8   4       34.98       30.13      5.18 o
   7   8   4       76.11       88.35     11.11 o
  -7   9   4       58.26       57.39      9.15 o
  -6   9   4      121.76      136.59      8.81 o
  -5   9   4      307.05      324.04     13.19 o
  -4   9   4      224.98      227.10     10.01 o
  -3   9   4      154.47      153.26      7.59 o
  -2   9   4      345.49      336.79     16.65 o
  -1   9   4      370.41      351.80     17.51 o
   0   9   4     1020.77     1073.15     31.93 o
   1   9   4      146.60      141.67      6.82 o
   2   9   4      322.05      297.29     11.09 o
   3   9   4      873.32      806.32     43.46 o
   4   9   4      554.14      558.02     22.33 o
   5   9   4      567.22      557.97     23.24 o
   6   9   4       98.46      100.64      8.74 o
   7   9   4        2.48       -0.51      3.25 o
  -6  10   4       40.87       47.48      5.17 o
  -5  10   4       71.02       78.61      5.89 o
  -4  10   4      663.15      699.36     23.05 o
  -3  10   4      705.06      715.67     29.80 o
  -2  10   4      375.04      361.93     17.32 o
  -1  10   4       89.66       85.35      7.16 o
   0  10   4       77.24       75.14      4.72 o
   1  10   4      428.38      442.84     18.82 o
   2  10   4      245.71      250.13     10.09 o
   3  10   4     1321.67     1230.81     66.58 o
   4  10   4       99.43       90.80     11.42 o
   5  10   4       18.21       20.44      4.65 o
   6  10   4       93.94       91.70      8.42 o
  -6  11   4      236.69      230.98     11.47 o
  -5  11   4       95.10       99.55      6.77 o
  -4  11   4       96.46       88.58      8.31 o
  -3  11   4       74.05       74.66      7.29 o
  -2  11   4       22.29       21.40      4.46 o
  -1  11   4      252.92      246.13     13.52 o
   0  11   4     1094.40     1057.07     33.01 o
   1  11   4       96.95       90.70      6.85 o
   2  11   4      257.07      231.63     17.99 o
   3  11   4       25.69       22.30      6.69 o
   4  11   4      235.44      240.80     20.58 o
   5  11   4      281.00      275.02     23.45 o
   6  11   4       63.98       60.30      7.42 o
  -6  12   4       10.73       13.06      5.37 o
  -5  12   4       59.73       50.54      7.21 o
  -4  12   4      313.19      290.17     17.01 o
  -3  12   4      698.71      699.74     30.21 o
  -2  12   4      222.40      193.95     11.84 o
  -1  12   4      218.43      226.78     13.20 o
   0  12   4       89.38       85.14      7.04 o
   1  12   4      669.99      655.58     28.35 o
   2  12   4      180.80      189.34     16.14 o
   3  12   4      255.29      245.32     19.41 o
   4  12   4      323.18      289.26     23.02 o
   5  12   4       24.50       16.74      7.47 o
   6  12   4       44.02       52.35     11.30 o
  -4  13   4      188.81      186.56     13.07 o
  -3  13   4      101.52      111.24      9.57 o
  -2  13   4      486.13      465.67     22.24 o
  -1  13   4       26.54       28.37      4.87 o
   0  13   4      324.19      314.83     16.26 o
   2  13   4       13.35       11.80      5.66 o
   3  13   4       94.30      102.15     12.80 o
   4  13   4      217.12      234.31     20.56 o
   5  13   4      295.27      279.47     24.27 o
  -3  14   4      314.71      331.44     18.34 o
  -2  14   4      198.88      208.92     13.68 o
  -1  14   4       83.71       81.05      7.78 o
   0 -19   5       47.46       45.35      7.84 o
  -2 -18   5        3.06        2.44      3.19 o
  -1 -18   5       25.92       29.88      3.99 o
   0 -18   5      119.50      130.29      9.77 o
   1 -18   5      109.53      113.87     12.83 o
  -3 -17   5       97.84      101.69     12.78 o
  -2 -17   5      197.93      207.07      9.55 o
  -1 -17   5       24.43       21.53      3.47 o
   0 -17   5        1.81       -0.88      2.86 o
   1 -17   5       59.43       67.75      8.56 o
   2 -17   5      114.62       94.90     11.41 o
  -4 -16   5       27.18       36.20      8.50 o
  -3 -16   5        5.96        8.57      4.01 o
  -2 -16   5       34.77       31.31      3.96 o
  -1 -16   5      314.32      321.78     12.01 o
   0 -16   5       85.04       99.99      8.07 o
   1 -16   5      169.12      167.26     10.45 o
   2 -16   5       78.58       70.29      9.86 o
   3 -16   5       24.29       20.28      6.66 o
  -4 -15   5       48.33       53.18      6.79 o
  -3 -15   5      168.45      188.83     11.88 o
  -2 -15   5      316.41      318.82     11.84 o
  -1 -15   5      141.17      139.90      7.15 o
   0 -15   5       95.90       97.23      7.63 o
   1 -15   5        2.26        2.46      2.76 o
   2 -15   5      149.30      144.38     18.21 o
   3 -15   5      132.61      112.55     12.37 o
   4 -15   5       94.67       79.62     10.96 o
  -5 -14   5      141.07      161.22     24.39 o
  -4 -14   5      122.71      140.20     17.26 o
  -3 -14   5       20.01       21.05      5.22 o
  -2 -14   5       73.55       80.71      5.35 o
  -1 -14   5      516.56      518.09     17.37 o
   0 -14   5      220.44      230.75     11.70 o
   1 -14   5      104.27      103.99     10.55 o
   2 -14   5       66.75       75.61      6.53 o
   3 -14   5       22.03       16.98      5.87 o
   4 -14   5        2.49        2.17      4.20 o
   5 -14   5      354.43      376.33     25.53 o
  -5 -13   5       11.83       11.75      3.77 o
  -4 -13   5       82.83       91.81     10.24 o
  -3 -13   5      354.21      374.01     12.85 o
  -2 -13   5       99.94      101.47      5.83 o
  -1 -13   5      458.45      476.11     14.75 o
   0 -13   5      168.14      187.26     10.22 o
   1 -13   5      115.65      109.32      7.48 o
   2 -13   5      785.79      707.60     32.95 o
   3 -13   5      250.97      246.67     22.70 o
   4 -13   5      178.86      174.26     14.93 o
   5 -13   5        1.27        1.24      3.68 o
  -6 -12   5       40.42       44.02      9.82 o
  -5 -12   5      142.00      132.01     16.10 o
  -4 -12   5      363.04      369.35     16.69 o
  -3 -12   5      135.46      146.17      6.86 o
  -2 -12   5      162.60      161.20      7.13 o
  -1 -12   5      201.81      228.80      8.76 o
   0 -12   5      607.07      635.10     33.70 o
   1 -12   5      275.40      251.26     17.08 o
   2 -12   5      251.84      236.26     16.89 o
   3 -12   5       33.54        9.02     10.43 o
   4 -12   5       66.42       62.59      8.74 o
   5 -12   5       28.20       28.15      6.71 o
  -6 -11   5        5.64        1.72      4.54 o
  -5 -11   5       20.57       17.79      6.42 o
  -4 -11   5      138.17      148.32     14.13 o
  -3 -11   5      171.22      179.90      7.56 o
  -2 -11   5     1060.72     1128.86     28.92 o
  -1 -11   5      329.80      329.90     12.97 o
   0 -11   5       33.02       37.33      3.29 o
   1 -11   5      200.70      195.37      9.72 o
   2 -11   5      329.12      328.62     17.32 o
   3 -11   5      636.06      516.92     69.18 o
   4 -11   5       89.03       78.26      9.05 o
   5 -11   5       11.06        8.53      4.23 o
   6 -11   5       49.18       53.52      8.41 o
  -6 -10   5       86.26       89.94     12.06 o
  -5 -10   5      389.45      385.50     25.82 o
  -4 -10   5      235.73      238.94     17.91 o
  -3 -10   5       47.75       51.52      3.73 o
  -2 -10   5       27.11       27.70      2.86 o
  -1 -10   5      353.71      373.12     11.49 o
   0 -10   5     1335.81     1370.07     33.56 o
   1 -10   5      546.22      531.64     19.70 o
   2 -10   5      554.80      528.63     35.05 o
   3 -10   5      179.68      170.57      9.20 o
   4 -10   5      192.57      214.49     15.29 o
   5 -10   5      258.65      278.51     18.80 o
  -6  -9   5      165.47      164.45     15.48 o
  -5  -9   5      112.94       97.51     10.77 o
  -4  -9   5      213.61      209.52     16.00 o
  -3  -9   5      439.65      449.67     13.18 o
  -2  -9   5      867.68      935.33     28.29 o
  -1  -9   5      451.78      471.60     13.52 o
   0  -9   5       55.82       51.10      3.39 o
   1  -9   5      296.01      296.91     12.24 o
   2  -9   5      514.50      499.72     19.59 o
   3  -9   5      415.93      408.73     15.99 o
   4  -9   5      327.66      312.99     15.16 o
  -7  -8   5        3.86        3.25      3.97 o
  -6  -8   5       31.47       35.94      7.60 o
  -5  -8   5      311.81      310.83     21.19 o
  -4  -8   5      570.98      572.84     19.02 o
  -3  -8   5      492.48      509.10     17.00 o
  -2  -8   5      359.22      377.12     11.23 o
  -1  -8   5      453.56      462.42     13.13 o
   0  -8   5     1603.51     1589.34     38.14 o
   1  -8   5     1472.76     1479.22     34.84 o
   2  -8   5        7.60        5.88      1.93 o
   3  -8   5       90.70       91.11      5.86 o
   4  -8   5       76.49       59.49      7.50 o
  -7  -7   5       84.73       81.15     11.29 o
  -6  -7   5       81.20       78.33     10.25 o
  -5  -7   5       31.34       26.61      5.87 o
  -4  -7   5       80.89       81.54      5.10 o
  -3  -7   5     1662.14     1639.60     45.93 o
  -2  -7   5      775.14      788.36     19.72 o
  -1  -7   5      163.11      175.83      6.37 o
   0  -7   5       18.38       16.02      1.88 o
   1  -7   5      278.42      310.12      9.42 o
   2  -7   5      553.83      525.04     13.95 o
   3  -7   5      186.17      172.27      8.15 o
   4  -7   5      598.17      609.01     17.15 o
   5  -7   5      102.68       52.23      7.59 o
  -7  -6   5       90.86      101.43     12.25 o
  -6  -6   5      393.48      357.04     23.76 o
  -5  -6   5      337.33      325.60     21.06 o
  -4  -6   5       41.25       38.90      3.44 o
  -3  -6   5      323.95      329.86     11.80 o
  -2  -6   5      225.16      224.91      8.73 o
  -1  -6   5     2024.73     2067.20     47.74 o
   0  -6   5     1456.84     1444.09     35.59 o
   1  -6   5     1122.99     1088.40     25.92 o
   2  -6   5      462.60      457.95     12.68 o
   3  -6   5      100.99      108.21      5.53 o
   4  -6   5      341.28      341.78     11.04 o
   5  -6   5      512.88      491.04     20.88 o
  -7  -5   5      137.05      125.62     13.42 o
  -6  -5   5      353.40      319.95     21.81 o
  -5  -5   5       76.50       65.46      8.07 o
  -4  -5   5      367.57      378.88     13.26 o
  -3  -5   5     1571.92     1644.70     45.62 o
  -2  -5   5     2562.02     2619.10     70.28 o
  -1  -5   5     1264.34     1289.07     29.78 o
   0  -5   5      185.03      198.59      6.15 o
   1  -5   5      336.61      322.66      9.07 o
   2  -5   5      444.91      464.48     12.33 o
   3  -5   5      435.12      433.85     13.88 o
   4  -5   5      445.44      470.91     13.61 o
   5  -5   5      361.51      357.67     16.29 o
  -7  -4   5       28.70       29.88      7.33 o
  -6  -4   5      329.37      320.40     21.76 o
  -5  -4   5      167.88      143.10     11.96 o
  -4  -4   5      639.25      635.42     19.77 o
  -3  -4   5      201.39      192.33      7.71 o
  -2  -4   5      441.31      489.18     15.27 o
  -1  -4   5      998.80     1044.51     24.71 o
   0  -4   5     2459.99     2493.43     56.34 o
   1  -4   5     1216.69     1253.94     29.64 o
   2  -4   5      504.05      505.03     14.84 o
   3  -4   5       13.08       20.78      2.35 o
   4  -4   5     1251.91     1255.45     30.62 o
   5  -4   5      192.03      198.22     10.91 o
  -7  -3   5      173.27      183.60     16.15 o
  -6  -3   5      115.77      107.51     11.39 o
  -5  -3   5       19.43       17.24      4.71 o
  -4  -3   5     1297.55     1246.00     35.44 o
  -3  -3   5      859.92      815.59     23.98 o
  -2  -3   5     1131.09     1171.17     32.78 o
  -1  -3   5     1085.16     1136.77     31.45 o
   0  -3   5      826.36      926.02     21.62 o
   1  -3   5      480.74      473.51     11.81 o
   2  -3   5     1328.73     1327.63     37.02 o
   3  -3   5      921.38      907.19     22.66 o
   4  -3   5        2.85       -0.43      1.49 o
   5  -3   5      268.73      264.18     17.07 o
   6  -3   5        9.07        5.18      3.11 o
  -8  -2   5       10.53       10.80      5.54 o
  -7  -2   5       73.38       89.92     11.11 o
  -6  -2   5       74.08       64.93      8.91 o
  -5  -2   5      458.41      454.78     15.56 o
  -4  -2   5      785.50      738.93     22.52 o
  -3  -2   5      232.81      223.38      8.46 o
  -2  -2   5     1285.28     1296.02     35.77 o
  -1  -2   5     3203.73     3403.38     89.53 o
   0  -2   5     2011.72     1895.01     50.45 o
   1  -2   5      872.28      923.43     22.11 o
   2  -2   5       69.17       67.23      4.66 o
   3  -2   5      681.74      720.25     18.65 o
   4  -2   5       31.40       34.28      3.88 o
   5  -2   5      548.96      606.40     31.47 o
   6  -2   5      342.50      288.54     72.45 o
  -8  -1   5      136.32      151.72     15.10 o
  -7  -1   5      279.34      290.83     21.42 o
  -6  -1   5       96.96       96.67     10.39 o
  -5  -1   5        3.33        3.29      1.73 o
  -4  -1   5      149.84      162.33     11.80 o
  -3  -1   5     1908.67     1865.44     50.89 o
  -2  -1   5     5990.51     6210.04    161.18 o
  -1  -1   5     4386.35     4578.67    119.77 o
   0  -1   5      936.65     1068.06     29.29 o
   1  -1   5      948.16     1041.07     23.48 o
   2  -1   5      824.46      803.96     23.60 o
   3  -1   5      643.42      624.75     16.67 o
   4  -1   5      878.72      885.01     32.03 o
   5  -1   5      147.22      156.36      9.42 o
   6  -1   5       86.66       78.47      7.07 o
   7  -1   5      130.61      117.90     14.31 o
  -8   0   5        6.07        1.77      3.89 o
  -7   0   5        1.92        4.06      4.06 o
  -6   0   5      176.18      191.58     15.24 o
  -5   0   5      772.32      829.69     25.44 o
  -4   0   5      354.72      328.07     18.84 o
  -3   0   5      216.32      224.10      8.48 o
  -2   0   5      540.08      567.87     17.03 o
  -1   0   5      123.43      116.19      4.59 o
   0   0   5      113.89       88.68      5.57 o
   1   0   5      559.63      593.77     19.90 o
   2   0   5       12.30        7.34      1.16 o
   3   0   5       43.98       41.81      2.59 o
   4   0   5      107.36      100.81      6.56 o
   5   0   5      686.02      701.85     26.76 o
   6   0   5      749.23      757.08     29.42 o
   7   0   5      171.95      174.24     17.29 o
  -8   1   5      158.13      173.15     16.31 o
  -7   1   5      264.50      259.34     19.44 o
  -6   1   5      102.24       91.20      9.74 o
  -5   1   5        5.86        4.63      1.85 o
  -4   1   5       92.90       94.99      5.28 o
  -3   1   5     1900.95     1821.02     49.87 o
  -2   1   5     6275.17     6330.30    164.57 o
  -1   1   5     4427.94     4540.53    118.29 o
   0   1   5      916.25      987.73     35.78 o
   1   1   5      826.48      896.01     34.67 o
   2   1   5      881.27      868.88     20.76 o
   3   1   5      698.74      672.75     16.74 o
   4   1   5      931.06      940.31     32.25 o
   5   1   5      136.57      150.66      9.18 o
   6   1   5       76.12       79.05      7.28 o
   7   1   5       93.41       91.02     12.66 o
  -8   2   5       10.57        5.59      4.66 o
  -7   2   5       66.97       65.68      9.48 o
  -6   2   5       84.64       85.05      9.32 o
  -5   2   5      494.48      440.23     60.82 o
  -4   2   5      749.71      725.01     22.13 o
  -3   2   5      204.62      198.12      7.82 o
  -2   2   5     1235.27     1214.66     33.63 o
  -1   2   5     3142.67     3267.49     86.02 o
   0   2   5     1967.30     1843.97     64.07 o
   1   2   5     1077.53     1083.21     29.73 o
   2   2   5       45.41       46.20      2.53 o
   3   2   5      690.68      741.15     25.67 o
   4   2   5       23.72       26.30      3.57 o
   5   2   5      500.79      517.31     33.41 o
   6   2   5      364.52      372.15     22.81 o
   7   2   5      119.49      127.86     14.90 o
  -7   3   5      186.25      201.33     16.40 o
  -6   3   5      101.09       95.57      9.93 o
  -5   3   5       25.26       20.80      4.47 o
  -4   3   5     1300.56     1300.84     37.22 o
  -3   3   5      737.21      704.94     21.12 o
  -2   3   5     1128.80     1125.08     31.57 o
  -1   3   5     1006.10     1003.94     27.79 o
   0   3   5      822.41      910.06     28.37 o
   1   3   5      464.40      456.58     14.86 o
   2   3   5     1335.75     1359.06     31.93 o
   3   3   5      890.60      893.07     30.97 o
   4   3   5        3.48        4.15      2.09 o
   5   3   5      237.15      223.23     18.79 o
   6   3   5        5.91        5.02      3.04 o
   7   3   5      111.64      117.26     14.54 o
  -7   4   5       16.50       18.44      5.64 o
  -6   4   5      267.91      272.73     18.34 o
  -5   4   5      162.57      157.61      7.65 o
  -4   4   5      701.27      701.63     21.79 o
  -3   4   5      191.50      187.31      7.69 o
  -2   4   5      451.55      505.65     15.72 o
  -1   4   5     1129.40     1127.11     34.61 o
   0   4   5     2550.82     2539.42     85.61 o
   1   4   5     1354.35     1344.62     37.44 o
   2   4   5      422.21      445.70     12.54 o
   3   4   5       11.50       16.42      2.68 o
   4   4   5     1178.01     1183.68     41.64 o
   5   4   5      198.79      185.13     12.14 o
   6   4   5      676.74      695.61     27.71 o
   7   4   5       83.88       84.87      8.28 o
  -7   5   5      152.40      166.79     14.78 o
  -5   5   5       75.32       70.24      5.03 o
  -4   5   5      412.98      419.15     14.61 o
  -3   5   5     1590.75     1650.23     45.93 o
  -2   5   5     2493.27     2527.33     58.38 o
  -1   5   5     1238.99     1259.20     37.06 o
   0   5   5      175.86      191.13      9.91 o
   1   5   5      332.40      334.20     11.66 o
   2   5   5      459.08      484.09     17.81 o
   3   5   5      391.05      390.97     16.22 o
   4   5   5      422.74      413.88     27.70 o
   5   5   5      380.08      360.33     16.34 o
   6   5   5       44.44       43.74      5.77 o
   7   5   5       86.95       87.66     11.93 o
  -7   6   5       90.37       90.59     10.61 o
  -6   6   5      370.77      369.18     14.44 o
  -5   6   5      290.78      298.17     11.88 o
  -4   6   5       57.66       58.98      4.29 o
  -3   6   5      345.23      347.52     12.38 o
  -2   6   5      230.84      230.28      8.77 o
  -1   6   5     2115.79     2197.29     60.84 o
   0   6   5     1342.69     1380.81     39.70 o
   1   6   5     1012.94     1026.24     30.63 o
   2   6   5      542.74      537.89     16.75 o
   3   6   5       97.74      100.54      6.52 o
   4   6   5      388.23      402.62     25.79 o
   5   6   5      536.51      534.89     43.27 o
   6   6   5       38.36       38.92      5.76 o
   7   6   5       41.98       38.20      6.29 o
  -7   7   5       70.80       82.34     10.27 o
  -6   7   5       85.93       87.03      6.20 o
  -5   7   5       25.48       28.36      3.61 o
  -4   7   5       65.88       74.19      5.04 o
  -3   7   5     1632.98     1584.60     44.67 o
  -2   7   5      791.51      709.79     30.11 o
  -1   7   5      217.31      228.24      8.63 o
   0   7   5       20.66       19.71      2.54 o
   1   7   5      329.36      361.35     12.44 o
   2   7   5      497.52      465.58     16.05 o
   3   7   5      167.13      147.56     14.00 o
   4   7   5      569.70      600.38     37.81 o
   5   7   5      120.95      134.93     11.90 o
   6   7   5       90.42       93.70      8.20 o
   7   7   5      364.26      414.27     20.42 o
  -7   8   5        1.18        1.60      3.49 o
  -6   8   5       42.26       45.43      4.87 o
  -5   8   5      296.10      311.13     12.82 o
  -4   8   5      515.92      510.64     17.64 o
  -3   8   5      474.81      492.77     16.67 o
  -2   8   5      394.17      402.67     18.48 o
  -1   8   5      507.75      490.88     16.16 o
   0   8   5     1687.27     1675.86     46.43 o
   1   8   5     1345.32     1380.48     40.58 o
   2   8   5       19.82       22.58      5.34 o
   3   8   5       95.72       81.18     10.01 o
   4   8   5       56.47       54.66      5.69 o
   5   8   5      193.24      201.23     11.79 o
   6   8   5      229.60      218.41     13.06 o
   7   8   5       19.70       23.01      5.57 o
  -7   9   5      110.03      117.71     12.59 o
  -6   9   5      175.35      168.67      9.22 o
  -5   9   5      123.03      119.93      7.35 o
  -4   9   5      227.45      226.99     10.15 o
  -3   9   5      456.25      455.55     21.13 o
  -1   9   5      480.45      452.80     20.39 o
   0   9   5       59.14       54.50      4.15 o
   1   9   5      295.18      307.45     11.64 o
   2   9   5      648.62      668.72     30.81 o
   3   9   5      357.59      376.04     25.99 o
   4   9   5      311.77      300.25     23.00 o
   5   9   5      194.16      190.07     11.69 o
   6   9   5       43.18       44.83      6.42 o
  -6  10   5       82.15       82.42      6.58 o
  -5  10   5      356.41      347.67     14.25 o
  -4  10   5      209.34      202.58      9.73 o
  -3  10   5       59.37       57.65      6.85 o
  -2  10   5       27.47       31.24      5.02 o
  -1  10   5      315.05      324.34     16.84 o
   0  10   5     1328.60     1359.90     39.83 o
   1  10   5      577.45      560.53     23.16 o
   2  10   5      513.16      494.36     31.48 o
   3  10   5      185.88      171.23     15.59 o
   4  10   5      177.55      170.83     16.77 o
   5  10   5      265.66      266.88     22.74 o
   6  10   5      100.55      105.89      9.33 o
  -6  11   5        4.17        3.22      2.50 o
  -5  11   5       16.32       16.78      3.56 o
  -4  11   5      101.49      112.49      9.79 o
  -3  11   5      223.96      211.78     12.99 o
  -2  11   5     1162.21     1178.51     45.28 o
   0  11   5       36.39       39.31      5.20 o
   1  11   5      197.87      197.29     11.23 o
   2  11   5      243.85      241.25     19.96 o
   3  11   5      638.14      629.34     34.63 o
   4  11   5      110.13       99.20     12.78 o
   5  11   5       17.56       12.66      6.95 o
   6  11   5       43.87       49.34     11.41 o
  -6  12   5       40.29       45.09      5.46 o
  -5  12   5      125.80      129.89     11.15 o
  -4  12   5      316.55      329.40     18.92 o
  -3  12   5      119.36      122.94     10.32 o
  -2  12   5      167.34      163.62     11.39 o
  -1  12   5      196.76      214.96     13.02 o
   0  12   5      630.25      637.29     27.23 o
   1  12   5      297.38      255.04     26.93 o
   2  12   5      206.91      189.58     16.27 o
   3  12   5       34.31       19.73      6.67 o
   4  12   5       67.72       66.08     11.15 o
   5  12   5       51.99       50.48     10.94 o
   6  12   5      132.92      148.38     18.10 o
  -5  13   5        9.32       14.30      4.99 o
  -4  13   5       99.25       97.32      9.39 o
  -3  13   5      377.37      378.89     19.77 o
  -2  13   5      149.89      152.27     10.72 o
  -1  13   5      452.24      430.78     21.21 o
   0  13   5      159.83      159.12     10.92 o
   1  13   5      124.26      124.97      7.21 o
   2  13   5      738.60      770.45     42.23 o
   3  13   5      241.70      260.67     21.52 o
   4  13   5      194.74      201.88     19.34 o
   5  13   5        2.83       -1.27      5.25 o
  -5  14   5      132.21      116.21     11.35 o
  -4  14   5      131.34      136.49     11.60 o
  -3  14   5       14.68       10.86      3.97 o
  -2  14   5       69.92       71.26      7.91 o
  -1  14   5      515.92      507.09     23.64 o
   0  14   5      201.33      186.01     12.42 o
   2  14   5       46.35       47.10      9.17 o
   3  14   5       19.28       12.73      6.73 o
   4  14   5        1.19        0.64      5.73 o
   5  14   5      344.78      364.10     29.40 o
  -3  15   5      158.37      156.83     12.58 o
  -2  15   5      312.84      298.29     17.63 o
  -1  15   5      168.77      159.46     11.60 o
  -2 -18   6      110.81      129.23     12.03 o
  -1 -18   6       70.10       60.97      8.76 o
   0 -18   6       71.32       60.64      8.57 o
   1 -18   6        6.96       12.70      5.38 o
  -2 -17   6        5.76       11.03      3.75 o
  -1 -17   6       33.63       30.61      7.91 o
   0 -17   6       75.93       74.46      6.82 o
   1 -17   6       79.61       81.75      7.08 o
   2 -17   6       72.37       64.70      6.22 o
  -4 -16   6        7.10        4.01      5.59 o
  -3 -16   6      142.55      170.09     17.03 o
  -2 -16   6      199.48      230.34     12.04 o
  -1 -16   6      159.04      172.73     10.00 o
   0 -16   6      161.69      166.73      9.54 o
   1 -16   6       54.88       43.00      6.44 o
   2 -16   6       57.93       52.63      8.40 o
   3 -16   6      259.09      246.94     19.42 o
  -4 -15   6       99.78      110.87     10.98 o
  -3 -15   6      101.64      117.23      6.96 o
  -2 -15   6        5.18        6.11      2.98 o
  -1 -15   6       55.41       61.24      7.76 o
   0 -15   6      168.61      172.53      9.61 o
   1 -15   6       76.06       79.67      8.45 o
   2 -15   6       64.50       54.43      8.40 o
   3 -15   6      213.35      190.56     16.26 o
   4 -15   6        4.63        4.51      4.83 o
  -5 -14   6        6.73        2.32      4.51 o
  -4 -14   6       62.68       57.77      8.20 o
  -3 -14   6      124.37      139.47      8.67 o
  -2 -14   6      132.91      140.95      7.29 o
  -1 -14   6      249.54      259.72     12.06 o
   0 -14   6       24.14       26.11      4.08 o
   1 -14   6       45.41       36.48      4.53 o
   2 -14   6      150.02      141.79     12.73 o
   3 -14   6       75.52       80.03     10.01 o
   4 -14   6      275.68      257.88     19.72 o
  -5 -13   6       39.30       41.56      7.63 o
  -4 -13   6      263.72      268.71     14.25 o
  -3 -13   6        3.31        4.28      2.28 o
  -2 -13   6        2.60        1.91      1.88 o
  -1 -13   6       96.98       94.85      5.58 o
   0 -13   6      298.19      303.76     12.92 o
   1 -13   6      141.78      137.18      7.87 o
   2 -13   6       33.85       30.22      4.12 o
   3 -13   6      151.64      130.33     12.40 o
   4 -13   6       40.77       44.82      8.05 o
   5 -13   6      120.49       94.71      9.10 o
  -6 -12   6       46.36       35.63      6.80 o
  -5 -12   6       64.25       68.02      8.57 o
  -4 -12   6       87.75       97.38      9.38 o
  -3 -12   6      199.52      213.81      8.68 o
  -2 -12   6      302.85      324.67     13.49 o
  -1 -12   6     1076.58     1101.55     28.58 o
   0 -12   6      213.76      198.36      9.60 o
   1 -12   6       44.71       45.34      4.48 o
   2 -12   6       72.98       75.45      5.67 o
   3 -12   6      216.64      182.17     14.54 o
   4 -12   6       74.43       66.45      5.71 o
  -6 -11   6        7.83        7.83      5.08 o
  -5 -11   6      209.78      216.51     18.34 o
  -4 -11   6      216.48      226.71     11.75 o
  -3 -11   6       41.58       42.47      3.78 o
  -2 -11   6       29.98       29.31      3.23 o
  -1 -11   6      219.13      231.70      8.56 o
   0 -11   6      826.36      819.61     22.13 o
   1 -11   6      253.07      248.83     10.72 o
   2 -11   6      406.34      396.05     14.96 o
   3 -11   6       41.64       37.70      4.19 o
   4 -11   6       63.12       57.28      5.08 o
  -6 -10   6       88.46       94.03     12.39 o
  -5 -10   6        6.64        7.88      4.51 o
  -4 -10   6      124.06      131.92      6.25 o
  -3 -10   6      168.93      178.65      8.84 o
  -2 -10   6      435.88      464.11     14.06 o
  -1 -10   6      531.75      565.97     15.96 o
   0 -10   6        1.31        0.64      1.45 o
   1 -10   6       47.76       45.49      4.24 o
   2 -10   6      152.43      145.18      7.59 o
   3 -10   6      290.49      298.19     12.14 o
   4 -10   6      409.66      408.80     15.38 o
  -6  -9   6      116.82      118.02     13.20 o
  -5  -9   6      268.41      260.84     19.32 o
  -4  -9   6      201.13      211.90      9.82 o
  -3  -9   6       72.50       71.11     14.85 o
  -2  -9   6      420.45      423.65     12.61 o
  -1  -9   6      105.12      107.27      5.13 o
   0  -9   6      525.39      504.25     14.15 o
   1  -9   6      944.40      914.43     27.75 o
   2  -9   6      211.28      189.17      8.66 o
   3  -9   6      148.67      122.88      6.72 o
   4  -9   6       23.20       19.38      3.05 o
  -7  -8   6        0.69        2.58      4.08 o
  -6  -8   6      102.43      111.12     12.37 o
  -5  -8   6      125.89      110.15     11.51 o
  -4  -8   6      163.72      173.11      8.37 o
  -3  -8   6      452.60      462.92     16.12 o
  -2  -8   6      809.40      860.53     22.00 o
  -1  -8   6      759.45      788.18     20.33 o
   0  -8   6      188.51      187.44      6.81 o
   1  -8   6      459.61      462.27     15.76 o
   2  -8   6       13.14       15.83      2.62 o
   3  -8   6      317.51      326.29     12.31 o
   4  -8   6      457.05      453.28     15.90 o
  -7  -7   6        6.90       10.08      5.35 o
  -6  -7   6      130.82      116.31     12.32 o
  -5  -7   6      397.06      404.32     25.00 o
  -4  -7   6      306.30      287.92     11.43 o
  -3  -7   6      308.25      302.56     11.55 o
  -2  -7   6      129.38      148.59      5.74 o
  -1  -7   6      630.87      671.29     17.72 o
   0  -7   6     1061.00     1060.42     26.18 o
   1  -7   6     1620.62     1624.54     45.48 o
   2  -7   6      146.79      156.18      7.28 o
   3  -7   6      168.60      170.07      7.68 o
   4  -7   6      344.03      344.40     13.80 o
  -7  -6   6       32.22       34.46      8.09 o
  -6  -6   6       34.29       25.13      6.18 o
  -5  -6   6       50.01       48.58      7.48 o
  -4  -6   6       27.24       22.96      3.00 o
  -3  -6   6        5.29        4.61      1.82 o
  -2  -6   6      648.88      611.90     15.76 o
  -1  -6   6      656.57      629.53     15.95 o
   0  -6   6      912.12      929.63     22.54 o
   1  -6   6      341.92      355.08     12.40 o
   2  -6   6      263.09      254.15      9.72 o
   3  -6   6       69.02       78.15      4.75 o
   4  -6   6      501.82      525.70     18.20 o
   5  -6   6      164.78      171.43     15.64 o
  -7  -5   6       20.09       10.08      5.54 o
  -6  -5   6       57.59       69.92      9.38 o
  -5  -5   6      234.88      203.95     15.28 o
  -4  -5   6      229.11      251.38     16.43 o
  -3  -5   6      583.00      566.78     18.20 o
  -2  -5   6      245.00      275.41     10.14 o
  -1  -5   6     1414.86     1446.94     33.33 o
   0  -5   6      725.35      696.05     17.03 o
   1  -5   6      245.10      230.21      8.79 o
   2  -5   6      269.40      258.88      9.58 o
   3  -5   6      101.53       93.35      6.93 o
   4  -5   6      346.48      370.72     13.93 o
   5  -5   6      102.12      110.07     12.18 o
  -7  -4   6      257.48      274.62     21.18 o
  -6  -4   6       80.85       83.27     10.01 o
  -5  -4   6       30.99       25.91      5.40 o
  -4  -4   6      231.78      227.67     15.10 o
  -3  -4   6      166.78      152.51      6.90 o
  -2  -4   6     1145.68     1105.59     31.67 o
  -1  -4   6      702.14      712.92     22.19 o
   0  -4   6      999.98     1092.49     26.12 o
   1  -4   6      566.64      582.63     17.79 o
   2  -4   6      603.14      601.45     18.21 o
   3  -4   6     1746.63     1740.62     61.66 o
   4  -4   6       20.16       16.34      5.08 o
   5  -4   6      103.53      123.42     12.89 o
   6  -4   6       19.36       15.29      6.52 o
  -7  -3   6       71.30       67.59     10.01 o
  -6  -3   6       78.83       82.80      9.87 o
  -5  -3   6      149.05      144.45      7.25 o
  -4  -3   6       36.16       36.01      3.32 o
  -3  -3   6       12.50       12.49      2.16 o
  -2  -3   6      523.41      544.47     16.89 o
  -1  -3   6      123.26      113.60      4.20 o
   0  -3   6      864.12      819.60     23.33 o
   1  -3   6     1821.08     1799.98     48.92 o
   2  -3   6      974.13      944.64     26.82 o
   3  -3   6      137.07      134.25      6.58 o
   4  -3   6       43.89       47.93      7.66 o
   5  -3   6      163.03      168.27     15.43 o
   6  -3   6      712.99      784.83     46.60 o
  -7  -2   6      222.08      242.71     19.44 o
  -6  -2   6      276.43      280.06     19.51 o
  -5  -2   6      656.90      640.15     20.67 o
  -4  -2   6      251.67      253.73      9.97 o
  -3  -2   6      828.87      818.82     24.32 o
  -2  -2   6     1660.44     1603.41     44.15 o
  -1  -2   6     1867.33     1717.51     46.58 o
   0  -2   6     1959.77     1972.40     52.72 o
   1  -2   6      194.40      189.69      6.90 o
   2  -2   6      577.82      607.65     24.55 o
   3  -2   6      112.28      112.09      5.84 o
   4  -2   6      215.37      222.13     17.43 o
   5  -2   6      164.50      164.93     15.72 o
   6  -2   6       59.01       57.06      9.98 o
  -7  -1   6       27.74       28.21      7.21 o
  -6  -1   6      213.28      199.49     15.83 o
  -5  -1   6       64.33       62.88      4.61 o
  -4  -1   6      273.72      264.28     10.31 o
  -3  -1   6      689.85      681.64     20.87 o
  -2  -1   6      382.44      360.60     11.90 o
  -1  -1   6      599.15      575.36     17.02 o
   0  -1   6     1366.21     1363.59     48.94 o
   1  -1   6     1399.57     1409.74     38.34 o
   2  -1   6      824.83      807.52     29.47 o
   3  -1   6       47.66       47.98      4.77 o
   4  -1   6       17.13       17.26      5.25 o
   5  -1   6      236.37      265.95     21.16 o
   6  -1   6      270.82      294.13     23.57 o
   7  -1   6      180.01      167.98     17.69 o
  -7   0   6      495.69      489.15     29.73 o
  -6   0   6       31.05       29.68      6.54 o
  -5   0   6      185.62      171.00     13.26 o
  -4   0   6       29.60       37.09      3.44 o
  -3   0   6     1219.47     1178.70     33.58 o
  -2   0   6      583.54      533.03     16.34 o
  -1   0   6      118.89      111.03      4.47 o
   0   0   6      225.39      235.57     11.37 o
   1   0   6        4.58        3.82      1.77 o
   2   0   6      491.10      480.90     15.81 o
   3   0   6     1110.59     1181.20     34.77 o
   4   0   6      729.26      766.18     42.75 o
   5   0   6       50.41       63.40      9.91 o
   6   0   6      102.15      113.70     13.57 o
   7   0   6        3.32        4.30      5.28 o
  -7   1   6       21.06       27.11      6.90 o
  -6   1   6      209.37      206.08     15.67 o
  -5   1   6       91.17       53.85      5.49 o
  -4   1   6      323.25      303.94     11.32 o
  -3   1   6      716.16      702.71     21.20 o
  -2   1   6      382.51      355.15     11.64 o
  -1   1   6      696.30      667.39     26.46 o
   0   1   6     1202.12     1127.25     41.03 o
   1   1   6     1481.78     1511.06     53.49 o
   2   1   6      723.51      732.22     18.64 o
   3   1   6       35.50       35.93      2.52 o
   4   1   6       11.93       14.38      5.47 o
   5   1   6      187.22      201.09     17.84 o
   6   1   6      234.87      242.24     20.85 o
   7   1   6      168.58      178.40     18.58 o
  -7   2   6      233.14      235.81     18.01 o
  -6   2   6      252.45      267.48     18.39 o
  -5   2   6      631.93      620.04     20.32 o
  -4   2   6      208.10      205.52      8.71 o
  -3   2   6      745.58      724.13     21.84 o
  -2   2   6     1608.19     1543.05     42.28 o
  -1   2   6     1807.01     1605.34     43.40 o
   0   2   6     2021.05     1997.56     69.78 o
   1   2   6      189.37      184.46      7.65 o
   2   2   6      598.15      637.93     16.23 o
   3   2   6      192.54      188.05     15.09 o
   4   2   6      194.07      184.08     16.03 o
   5   2   6      148.58      158.65     15.48 o
   6   2   6       61.12       63.69     10.94 o
   7   2   6       14.03       10.65      6.37 o
  -7   3   6       65.97       66.53      9.31 o
  -6   3   6      115.22      106.06      6.52 o
  -5   3   6      165.41      172.81      8.27 o
  -4   3   6       86.48       84.19      5.10 o
  -3   3   6       31.83       34.52      3.03 o
  -2   3   6      525.04      541.68     16.71 o
  -1   3   6      146.00      148.45      8.27 o
   0   3   6      964.74      961.44     28.72 o
   1   3   6     1890.23     1877.10     53.10 o
   2   3   6      943.89      942.45     28.27 o
   3   3   6      122.60      131.48      7.20 o
   4   3   6       60.73       65.18      9.62 o
   5   3   6      163.13      175.77     16.50 o
   6   3   6      794.22      840.55     49.77 o
   7   3   6      254.35      249.21     22.79 o
  -7   4   6      278.56      291.19     20.51 o
  -6   4   6       55.54       44.34      9.63 o
  -5   4   6       36.40       33.25      3.68 o
  -4   4   6      193.38      195.52     11.66 o
  -3   4   6      181.35      177.17      7.52 o
  -2   4   6     1262.47     1217.72     34.27 o
  -1   4   6      776.54      761.30     23.43 o
   0   4   6     1084.55     1187.01     44.88 o
   1   4   6      557.62      569.37     18.83 o
   2   4   6      591.51      585.82     18.82 o
   3   4   6     1710.35     1746.05     56.94 o
   4   4   6        8.37        2.75      2.28 o
   5   4   6      113.73      105.10     12.40 o
   6   4   6       18.27       13.61      6.59 o
   7   4   6      121.05      122.47     15.57 o
  -7   5   6       23.46       15.60      5.59 o
  -6   5   6       74.34       76.03      5.74 o
  -5   5   6      203.59      208.83      9.49 o
  -4   5   6      267.54      287.29     11.20 o
  -3   5   6      624.34      605.61     19.20 o
  -2   5   6      245.79      276.89     10.03 o
  -1   5   6     1387.34     1405.99     41.51 o
   0   5   6      649.00      626.92     25.70 o
   1   5   6      220.69      207.52      8.59 o
   2   5   6      233.08      237.82      9.46 o
   3   5   6       94.58       98.02      6.44 o
   4   5   6      335.08      372.18     16.11 o
   5   5   6      110.07       89.82     11.75 o
   6   5   6       46.10       39.91      9.12 o
   7   5   6       87.07       93.19     14.31 o
  -7   6   6       43.28       50.03      8.24 o
  -6   6   6       15.89       13.82      3.53 o
  -5   6   6       45.12       45.72      4.41 o
  -4   6   6       40.81       40.98      3.87 o
  -3   6   6       27.21       27.70      3.02 o
  -2   6   6      618.63      557.31     25.17 o
  -1   6   6      601.86      580.71     19.38 o
   0   6   6      896.77      894.89     52.75 o
   1   6   6      333.26      331.48     12.26 o
   2   6   6      309.50      331.32     12.22 o
   3   6   6      111.08      121.23     12.33 o
   4   6   6      466.43      495.69     20.37 o
   5   6   6      180.12      168.94     16.58 o
   6   6   6      139.80      157.57     17.03 o
   7   6   6       34.45       42.10     10.44 o
  -7   7   6       10.42       16.00      5.59 o
  -6   7   6      152.30      156.74      8.70 o
  -5   7   6      370.86      384.83     14.66 o
  -4   7   6      325.47      332.46     12.81 o
  -3   7   6      376.34      368.31     13.30 o
  -2   7   6      132.37      141.81      9.50 o
  -1   7   6      718.67      749.18     23.09 o
   0   7   6     1120.47     1146.69     33.58 o
   1   7   6     1537.03     1562.58     45.46 o
   2   7   6      218.37      233.50      9.61 o
   3   7   6      147.76      154.54     14.55 o
   4   7   6      369.90      381.17     16.52 o
   5   7   6      421.33      430.02     30.18 o
   6   7   6      352.19      352.04     27.97 o
   7   7   6       63.26       71.86     13.14 o
  -7   8   6        4.39        2.68      3.89 o
  -6   8   6      121.59      133.26      8.16 o
  -5   8   6      120.35      120.85      7.22 o
  -4   8   6      132.39      134.51      7.30 o
  -3   8   6      483.83      474.14     16.39 o
  -2   8   6      872.77      860.11     35.04 o
  -1   8   6      834.45      824.74     33.00 o
   0   8   6      218.03      216.12      9.07 o
   1   8   6      433.65      435.91     15.37 o
   2   8   6       16.11       18.80      5.32 o
   3   8   6      269.48      288.57     21.49 o
   4   8   6      437.63      396.97     27.90 o
   5   8   6      206.40      207.56     19.65 o
   6   8   6      138.18      149.88     17.27 o
  -7   9   6       69.46       84.64     10.56 o
  -6   9   6      141.11      145.64      8.68 o
  -5   9   6      259.22      262.56     11.79 o
  -4   9   6      134.91      143.61      7.74 o
  -3   9   6       49.58       52.52      6.31 o
  -2   9   6      414.79      404.92     19.77 o
  -1   9   6      108.77      117.97      8.67 o
   0   9   6      479.67      469.53     16.77 o
   1   9   6     1116.34     1135.37     34.27 o
   2   9   6      187.56      182.44     15.55 o
   3   9   6      133.86      112.92     12.49 o
   4   9   6       20.52       12.39      6.02 o
   5   9   6       87.09       87.29     13.23 o
   6   9   6       59.31       49.87     11.08 o
  -6  10   6       93.86       96.56      7.16 o
  -5  10   6        9.02        8.17      2.78 o
  -4  10   6      125.91      130.61     10.58 o
  -2  10   6      521.83      540.00     23.53 o
  -1  10   6      494.28      509.23     23.50 o
   0  10   6        0.33       -1.24      1.55 o
   1  10   6       55.39       58.10      5.68 o
   2  10   6      210.46      217.88     17.50 o
   3  10   6      282.20      301.87     22.85 o
   4  10   6      390.72      390.33     28.59 o
   5  10   6        2.09        1.69      5.40 o
   6  10   6        5.60        1.91      6.00 o
  -6  11   6        6.35        6.38      3.02 o
  -5  11   6      195.95      193.64     10.19 o
  -4  11   6      189.28      190.05     13.57 o
  -3  11   6       51.99       53.49      7.07 o
  -2  11   6       27.89       27.51      5.21 o
  -1  11   6      182.90      176.85     12.04 o
   0  11   6      877.78      908.16     35.15 o
   1  11   6      285.78      299.77     15.35 o
   2  11   6      404.49      431.26     28.33 o
   3  11   6       45.03       39.84      8.50 o
   4  11   6       63.70       56.67     10.77 o
   5  11   6      144.05      149.57     17.32 o
   6  11   6      107.08      104.67     15.67 o
  -6  12   6       40.82       42.72      5.42 o
  -5  12   6       66.90       59.64      8.22 o
  -4  12   6       97.82      111.29     10.18 o
  -3  12   6      173.03      160.73     12.20 o
  -1  12   6     1104.74     1143.71     44.64 o
   0  12   6      202.03      197.67     12.32 o
   1  12   6       43.95       51.44      5.08 o
   2  12   6       52.59       67.15     10.13 o
   3  12   6      228.96      238.92     20.28 o
   4  12   6       79.77       86.43     12.78 o
   5  12   6      114.00      136.97     16.95 o
  -5  13   6       43.42       36.32      6.92 o
  -4  13   6      256.08      263.06     16.70 o
  -3  13   6        1.39        1.88      3.34 o
  -2  13   6        2.01        1.15      3.05 o
  -1  13   6      130.77      125.29      9.63 o
   0  13   6      281.90      276.82     15.48 o
   1  13   6      135.20      141.84      9.91 o
   2  13   6       58.92       53.40      9.27 o
   3  13   6      155.60      152.66     16.09 o
   4  13   6       47.95       39.14      9.65 o
   5  13   6      128.24      130.18     17.10 o
  -5  14   6        7.95        5.13      4.32 o
  -4  14   6       75.04       88.00      9.77 o
  -3  14   6      113.16      107.83     10.20 o
  -2  14   6      149.84      147.26     11.39 o
  -1  14   6      306.22      288.97     16.62 o
   0  14   6       32.68       26.82      5.28 o
   1  14   6       53.09       60.30      6.66 o
   2  14   6      149.40      143.01     14.93 o
   3  14   6       93.64       96.03     13.32 o
   4  14   6      259.33      262.22     23.26 o
  -4  15   6      113.71      108.24     10.89 o
  -3  15   6       86.48       71.26      8.76 o
  -2  15   6        5.28        4.70      3.72 o
  -1  15   6       66.30       69.21      8.03 o
   0  15   6      205.66      196.86     13.09 o
   3  15   6      201.24      181.46     18.49 o
   4  15   6        7.29        9.81      7.88 o
  -4  16   6        5.93        1.57      4.21 o
  -3  16   6      142.56      144.30     12.42 o
  -2  16   6      174.72      179.42     13.45 o
  -1  16   6      188.58      197.60     14.09 o
  -2 -17   7      142.81      153.58     13.09 o
  -1 -17   7       12.46       16.05      4.04 o
   0 -17   7      153.25      155.35      9.82 o
   1 -17   7       20.65       11.23      5.09 o
  -3 -16   7      160.68      172.53     10.76 o
  -2 -16   7       14.77       12.91      3.88 o
  -1 -16   7        8.27       11.32      3.45 o
   0 -16   7      104.98       98.38      7.46 o
   1 -16   7      100.93       94.76     10.06 o
   2 -16   7       69.35       59.04      8.10 o
  -4 -15   7       11.90       12.83      6.19 o
  -3 -15   7      127.64      123.69      8.72 o
  -2 -15   7      441.01      466.00     18.71 o
  -1 -15   7      117.77      121.47      8.22 o
   0 -15   7       40.11       36.59      4.90 o
   1 -15   7        9.65        7.77      2.94 o
   2 -15   7       42.32       28.45      5.90 o
   3 -15   7      106.11      109.26      9.96 o
  -4 -14   7      266.96      302.39     23.48 o
  -3 -14   7      195.15      203.86     12.98 o
  -2 -14   7      148.28      166.82      9.61 o
  -1 -14   7      114.27      110.76      7.54 o
   0 -14   7       96.85       96.79      6.98 o
   1 -14   7      437.87      409.89     16.30 o
   2 -14   7      210.56      213.70     14.18 o
   3 -14   7      195.31      190.43     13.30 o
   4 -14   7       19.88       17.69      4.95 o
  -5 -13   7       58.11       67.01     11.08 o
  -4 -13   7       96.09      100.18     12.08 o
  -3 -13   7       67.47       74.64      6.46 o
  -2 -13   7      121.82      139.55      8.47 o
  -1 -13   7      141.20      144.56      8.40 o
   0 -13   7      272.41      269.48     12.10 o
   1 -13   7       24.53       21.74      3.67 o
   2 -13   7      185.94      165.98     12.04 o
   3 -13   7       63.85       56.57      7.17 o
   4 -13   7       83.96       73.32      8.15 o
  -5 -12   7       42.66       40.51      8.65 o
  -4 -12   7      283.40      306.64     22.40 o
  -3 -12   7       78.03       77.45      6.27 o
  -2 -12   7      207.43      215.91     11.64 o
  -1 -12   7      216.05      226.15     10.72 o
   0 -12   7      502.65      502.82     18.32 o
   1 -12   7      143.25      139.82      7.90 o
   2 -12   7      337.91      321.47     17.70 o
   3 -12   7       50.85       41.63      6.21 o
   4 -12   7       17.37       10.91      4.08 o
  -6 -11   7      101.08       99.09     13.21 o
  -5 -11   7       60.21       56.48      9.46 o
  -4 -11   7       77.77       81.62      6.38 o
  -3 -11   7       58.90       64.99      5.60 o
  -2 -11   7      124.17      140.96      7.92 o
  -1 -11   7      988.87     1052.49     32.35 o
   0 -11   7       63.11       73.69      5.67 o
   1 -11   7       76.68       68.85      5.45 o
   2 -11   7      208.33      198.29     12.77 o
   3 -11   7      269.80      228.43     13.95 o
   4 -11   7       99.61       97.27      8.64 o
  -6 -10   7       62.88       62.79     10.46 o
  -5 -10   7      331.87      337.90     23.45 o
  -4 -10   7       40.85       50.91      5.10 o
  -3 -10   7      155.89      163.20      8.62 o
  -2 -10   7      142.40      151.08      8.04 o
  -1 -10   7      555.05      619.97     20.85 o
   0 -10   7      306.31      308.16     12.42 o
   1 -10   7      446.82      433.39     15.71 o
   2 -10   7      264.92      272.61     15.29 o
   3 -10   7      123.30      122.42      9.46 o
   4 -10   7       59.33       58.87      6.85 o
  -6  -9   7      205.88      196.83     17.43 o
  -5  -9   7      261.17      247.89     18.99 o
  -4  -9   7       43.24       45.17      7.29 o
  -3  -9   7      156.10      154.24      7.99 o
  -2  -9   7      271.99      300.11     18.06 o
  -1  -9   7     1433.48     1490.52     43.07 o
   0  -9   7      482.15      492.16     16.99 o
   1  -9   7       72.41       66.36      4.80 o
   2  -9   7      128.97      123.47      9.10 o
   3  -9   7      523.44      520.92     23.83 o
   4  -9   7      338.89      330.67     17.26 o
  -6  -8   7      163.96      163.71     15.31 o
  -5  -8   7      144.61      139.06     12.95 o
  -4  -8   7      704.76      684.26     22.61 o
  -3  -8   7       27.27       21.62      3.17 o
  -2  -8   7        6.00        5.13      2.06 o
  -1  -8   7       26.60       23.44      3.11 o
   0  -8   7      949.51      958.37     28.81 o
   1  -8   7      677.46      720.38     30.14 o
   2  -8   7      482.94      455.36     21.07 o
   3  -8   7       37.85       33.91      5.04 o
   4  -8   7        1.78        1.50      2.61 o
  -7  -7   7      166.51      165.62     16.14 o
  -6  -7   7      133.51      113.70     12.23 o
  -5  -7   7       81.91       69.42      9.12 o
  -4  -7   7       50.77       51.00      4.46 o
  -3  -7   7      526.98      574.75     19.14 o
  -2  -7   7      615.35      615.25     26.33 o
  -1  -7   7      557.92      561.14     22.85 o
   0  -7   7      171.29      178.16      7.86 o
   1  -7   7      449.23      496.10     22.16 o
   2  -7   7       35.62       40.60      5.26 o
   3  -7   7      181.91      199.10     11.75 o
   4  -7   7      637.40      634.82     21.90 o
   5  -7   7       97.78      101.24     12.21 o
  -7  -6   7       20.80       19.25      6.80 o
  -6  -6   7      226.89      212.26     17.19 o
  -5  -6   7      215.41      207.78     15.86 o
  -4  -6   7      214.31      222.13      9.69 o
  -3  -6   7       35.47       34.48      3.50 o
  -2  -6   7      193.01      201.11      8.51 o
  -1  -6   7      235.92      235.50      9.20 o
   0  -6   7     1338.42     1387.02     51.37 o
   1  -6   7     1053.39     1046.91     40.26 o
   2  -6   7      402.21      417.70     19.18 o
   3  -6   7      193.18      216.90     12.16 o
   4  -6   7      325.93      296.16     12.33 o
   5  -6   7      139.37      152.97     15.36 o
  -7  -5   7      179.30      179.38     16.62 o
  -6  -5   7      429.11      412.25     26.25 o
  -5  -5   7      406.77      398.09     24.09 o
  -4  -5   7      115.14      118.99      9.77 o
  -3  -5   7      590.91      555.68     18.13 o
  -2  -5   7     1181.90     1158.38     33.48 o
  -1  -5   7     1062.68     1085.35     31.28 o
   0  -5   7     1270.07     1282.41     47.60 o
   1  -5   7       91.83       99.59      7.40 o
   2  -5   7       62.25       59.75      5.81 o
   3  -5   7      927.94      931.66     36.14 o
   4  -5   7      362.36      330.41     23.00 o
   5  -5   7      162.85      172.66     16.34 o
  -7  -4   7       35.16       43.40      8.45 o
  -6  -4   7      181.62      173.09     15.05 o
  -5  -4   7      664.98      646.17     21.33 o
  -4  -4   7      155.33      152.91      7.45 o
  -3  -4   7      128.03      126.28      6.36 o
  -2  -4   7      164.99      166.73      7.28 o
  -1  -4   7      132.88      127.32      8.81 o
   0  -4   7      983.20      944.05     36.18 o
   1  -4   7     1169.10     1146.07     42.79 o
   2  -4   7     1489.35     1430.98     52.21 o
   3  -4   7       98.27       94.88      7.07 o
   4  -4   7       24.43       20.25      5.80 o
   5  -4   7       98.99      115.44     13.16 o
   6  -4   7      127.06      161.80     17.22 o
  -7  -3   7      213.00      235.95     18.91 o
  -6  -3   7      169.59      169.21     14.74 o
  -5  -3   7        9.09       11.68      2.64 o
  -4  -3   7      197.26      192.02     12.69 o
  -3  -3   7      247.90      254.26      9.90 o
  -2  -3   7      350.47      349.38     12.01 o
  -1  -3   7     1538.03     1495.13     54.35 o
   0  -3   7      647.10      629.38     25.46 o
   1  -3   7      139.38      137.39      8.43 o
   2  -3   7      595.07      602.45     24.53 o
   3  -3   7      261.38      267.49     10.77 o
   4  -3   7      189.33      213.20     17.36 o
   5  -3   7      380.10      385.98     27.13 o
   6  -3   7       52.12       60.85     10.98 o
  -7  -2   7       38.25       34.68      7.60 o
  -6  -2   7      169.69      149.41     13.35 o
  -5  -2   7      613.80      611.57     32.81 o
  -4  -2   7      979.19      964.63     29.10 o
  -3  -2   7      894.99      911.17     27.05 o
  -2  -2   7       27.49       24.89      3.78 o
  -1  -2   7      254.63      247.68     12.40 o
   0  -2   7      616.35      629.31     25.38 o
   1  -2   7     2589.79     2597.98     90.16 o
   2  -2   7      257.06      245.12     12.15 o
   3  -2   7       41.41       36.39      3.55 o
   4  -2   7       58.41       59.54      8.91 o
   5  -2   7      383.43      375.92     26.68 o
   6  -2   7      272.88      301.39     24.65 o
   7  -2   7       86.04       89.08     13.57 o
  -7  -1   7      299.32      297.60     21.68 o
  -6  -1   7      288.95      305.04     20.87 o
  -5  -1   7       64.08       67.18      5.08 o
  -4  -1   7      256.49      256.59     10.29 o
  -3  -1   7      382.82      391.92     13.51 o
  -2  -1   7     1202.14     1186.52     33.65 o
  -1  -1   7      317.88      310.97     14.73 o
   0  -1   7      999.06      992.13     37.23 o
   1  -1   7       30.74       32.29      4.09 o
   2  -1   7      481.02      481.06     20.08 o
   3  -1   7      331.82      329.16     12.35 o
   4  -1   7      578.82      603.02     36.06 o
   5  -1   7       20.81       24.74      7.31 o
   6  -1   7        2.04        1.72      4.44 o
   7  -1   7       48.52       60.49     11.42 o
  -7   0   7       10.01        8.95      4.89 o
  -6   0   7      246.36      263.65     18.48 o
  -5   0   7       71.95       78.94      5.52 o
  -4   0   7     1394.18     1377.67     39.71 o
  -3   0   7      361.79      334.21     11.91 o
  -2   0   7        8.95        8.19      2.60 o
  -1   0   7      457.31      438.12     18.98 o
   0   0   7      534.69      535.70     22.23 o
   1   0   7     1504.52     1484.82     53.33 o
   2   0   7     1381.87     1322.83     38.54 o
   3   0   7      314.92      298.23     11.41 o
   4   0   7       20.89       27.78      6.69 o
   5   0   7      409.48      461.43     31.59 o
   6   0   7      503.11      489.63     34.22 o
   7   0   7      300.61      350.16     28.58 o
  -7   1   7      317.37      308.74     21.68 o
  -6   1   7      324.64      323.62     21.02 o
  -5   1   7       86.86       96.53      6.05 o
  -4   1   7      248.79      246.10      9.95 o
  -3   1   7      345.39      347.21     12.19 o
  -2   1   7     1330.59     1293.43     47.72 o
  -1   1   7      259.80      237.89     12.15 o
   0   1   7     1069.96     1029.74     38.47 o
   1   1   7       32.82       33.99      4.09 o
   2   1   7      468.20      454.01     15.58 o
   3   1   7      407.93      397.04     25.82 o
   4   1   7      581.27      621.27     37.25 o
   5   1   7       17.84       16.10      6.19 o
   6   1   7        0.08        0.36      4.28 o
   7   1   7       43.81       41.87     10.39 o
  -7   2   7       39.72       38.24      7.52 o
  -6   2   7      203.44      206.49     15.47 o
  -5   2   7      618.50      636.74     21.00 o
  -4   2   7      798.79      749.27     23.18 o
  -3   2   7      925.59      929.85     27.33 o
  -2   2   7       36.24       35.89      4.56 o
  -1   2   7      262.57      259.79     12.94 o
   0   2   7      627.08      642.16     25.75 o
   1   2   7     2741.41     2742.09     75.88 o
   2   2   7      176.38      177.75      7.93 o
   3   2   7       45.46       49.98      7.91 o
   4   2   7       59.26       52.90      9.24 o
   5   2   7      370.73      356.51     26.63 o
   6   2   7      271.88      274.35     23.45 o
   7   2   7       95.70       99.14     14.73 o
  -7   3   7      207.73      203.74     16.17 o
  -6   3   7      168.53      166.70      8.62 o
  -5   3   7       13.69       14.65      2.94 o
  -4   3   7      196.93      190.72      8.50 o
  -3   3   7      290.94      283.59     10.53 o
  -2   3   7      320.40      306.91     15.00 o
  -1   3   7     1426.02     1400.63     51.28 o
   0   3   7      716.61      728.12     22.94 o
   1   3   7      152.63      147.12      7.08 o
   2   3   7      601.61      618.21     20.13 o
   3   3   7      257.29      276.87     20.35 o
   4   3   7      131.51      164.11     15.91 o
   5   3   7      415.43      420.99     29.76 o
   6   3   7       37.06       41.87      9.81 o
   7   3   7       59.26       70.07     12.77 o
  -7   4   7       35.12       33.93      7.16 o
  -6   4   7      177.41      167.94      8.80 o
  -5   4   7      664.23      664.72     21.90 o
  -4   4   7      112.21      114.01      6.20 o
  -3   4   7      117.36      114.49      5.85 o
  -2   4   7      135.29      133.67      8.77 o
  -1   4   7      125.58      123.33      8.15 o
   0   4   7      992.72      961.73     30.89 o
   1   4   7     1182.90     1187.55     35.32 o
   2   4   7     1410.25     1417.83     41.38 o
   3   4   7       64.22       63.48      9.65 o
   4   4   7       24.35       19.25      6.31 o
   5   4   7       85.73       93.50     12.51 o
   6   4   7      109.39      105.23     14.33 o
   7   4   7      120.38      117.36     15.83 o
  -7   5   7      175.12      197.82     16.03 o
  -6   5   7      494.52      489.74     17.96 o
  -5   5   7      416.51      431.31     17.27 o
  -4   5   7      108.35      115.58      6.42 o
  -3   5   7      514.11      523.71     17.25 o
  -2   5   7     1233.99     1223.19     46.33 o
  -1   5   7     1051.90     1054.24     31.89 o
   0   5   7     1416.27     1336.67     97.71 o
   1   5   7       94.83       99.45      6.89 o
   2   5   7       66.90       68.46      4.78 o
   3   5   7      893.57      934.34     51.44 o
   4   5   7      461.47      418.37     28.97 o
   5   5   7      168.08      181.65     18.08 o
   6   5   7       54.08       50.08     10.36 o
  -7   6   7       20.61       24.33      6.38 o
  -6   6   7      224.74      233.69     11.03 o
  -5   6   7      212.64      212.01      9.93 o
  -4   6   7      180.58      195.61      8.94 o
  -3   6   7       10.47       13.18      3.85 o
  -2   6   7      163.57      173.83     10.84 o
  -1   6   7      265.23      271.57     10.85 o
   0   6   7     1317.60     1348.78     49.92 o
   1   6   7      975.87      998.93     30.75 o
   2   6   7      475.41      492.47     17.21 o
   3   6   7      212.22      228.67     18.80 o
   4   6   7      330.13      309.32     23.88 o
   5   6   7      149.06      134.94     15.50 o
   6   6   7      190.66      182.79     19.39 o
  -7   7   7      192.81      205.96     16.67 o
  -6   7   7      150.32      145.50     10.06 o
  -5   7   7       72.90       72.60      5.67 o
  -4   7   7       50.17       52.64      4.63 o
  -3   7   7      489.16      470.79     21.92 o
  -2   7   7      587.58      577.42     25.38 o
  -1   7   7      645.37      693.22     22.67 o
   0   7   7      155.56      161.02      8.01 o
   1   7   7      476.21      507.68     17.69 o
   2   7   7       41.11       36.70      7.47 o
   3   7   7      168.30      172.93     15.93 o
   4   7   7      594.01      556.90     35.78 o
   5   7   7       84.89       74.18     12.04 o
   6   7   7        2.18        3.78      5.16 o
  -7   8   7       39.35       36.18      7.54 o
  -6   8   7      152.33      147.49      8.71 o
  -5   8   7      124.48      126.92      7.49 o
  -4   8   7      693.64      690.06     22.76 o
  -3   8   7       33.47       38.97      5.80 o
  -2   8   7       12.48        6.21      3.03 o
  -1   8   7       25.21       22.47      4.23 o
   0   8   7      872.59      871.19     27.60 o
   1   8   7      801.29      811.52     25.98 o
   2   8   7      464.06      479.00     30.07 o
   3   8   7       27.85       25.39      6.98 o
   4   8   7        2.11        0.64      4.44 o
   5   8   7       78.43       76.16     12.58 o
   6   8   7       32.38       26.53      9.17 o
  -6   9   7      199.09      206.36     13.14 o
  -5   9   7      247.07      256.18     11.62 o
  -4   9   7       41.57       45.18      6.61 o
  -3   9   7      124.65      123.69      9.91 o
  -2   9   7      233.35      242.61     14.09 o
  -1   9   7     1418.54     1479.84     55.81 o
   0   9   7      517.59      520.80     18.28 o
   1   9   7       66.16       61.23      4.97 o
   2   9   7      137.04      135.43     13.56 o
   3   9   7      481.54      448.53     30.16 o
   4   9   7      302.75      317.53     25.10 o
   5   9   7      116.73      128.41     16.21 o
   6   9   7       57.40       52.30     11.56 o
  -6  10   7       68.26       78.72      9.32 o
  -5  10   7      322.98      345.48     19.66 o
  -4  10   7       40.86       38.31      6.38 o
  -3  10   7      118.30      107.68      9.31 o
  -2  10   7      164.85      164.21     11.46 o
  -1  10   7      539.05      536.79     24.52 o
   0  10   7      341.04      347.82     17.56 o
   1  10   7      498.95      471.44     67.06 o
   2  10   7      277.47      289.69     21.81 o
   3  10   7      141.85      119.93     13.83 o
   4  10   7       62.10       64.31     11.34 o
   5  10   7       42.26       45.52     10.92 o
  -6  11   7       91.56       94.38     10.34 o
  -5  11   7       74.63       90.94      9.84 o
  -4  11   7       75.40       75.28      8.69 o
  -3  11   7       62.36       59.47      7.38 o
  -2  11   7       95.03       94.65      8.55 o
  -1  11   7     1022.28     1063.96     42.63 o
   0  11   7       64.40       60.21      6.71 o
   1  11   7       80.14       77.04      7.35 o
   2  11   7      187.90      178.93     16.45 o
   3  11   7      253.70      232.35     20.27 o
   4  11   7      102.44      107.06     14.57 o
   5  11   7        2.31        7.21      7.12 o
  -5  12   7       42.87       38.16      7.33 o
  -4  12   7      257.40      267.95     16.93 o
  -3  12   7       58.60       44.76      7.05 o
  -2  12   7      220.23      211.31     14.04 o
  -1  12   7      201.66      204.81     13.21 o
   0  12   7      536.69      583.63     26.53 o
   1  12   7      106.07      122.08      9.48 o
   2  12   7      374.46      362.96     25.93 o
   3  12   7       50.78       42.36      9.29 o
   4  12   7       17.61       20.15      8.03 o
   5  12   7       17.37       20.11      8.53 o
  -5  13   7       66.25       70.98      9.34 o
  -4  13   7      101.37       99.73     10.53 o
  -3  13   7       79.95       85.85      9.27 o
  -2  13   7      111.26      125.41     10.55 o
  -1  13   7       91.16       90.59      8.84 o
   0  13   7      261.80      268.10     15.67 o
   1  13   7       28.91       21.97      4.75 o
   2  13   7      163.15      168.06     16.46 o
   3  13   7       66.99       67.49     11.56 o
   4  13   7       78.20       77.35     12.92 o
  -4  14   7      253.64      272.64     17.79 o
  -3  14   7      207.15      206.17     14.66 o
  -2  14   7      168.97      158.26     12.46 o
  -1  14   7      105.83      115.11     10.27 o
   0  14   7       98.08       93.57      8.88 o
   3  14   7      196.81      195.86     19.32 o
   4  14   7       22.06       29.68      9.84 o
  -4  15   7       12.44        9.14      5.06 o
  -3  15   7      108.27       91.78      9.98 o
  -2  15   7      386.12      380.22     21.19 o
  -1  15   7      171.10      171.28     12.64 o
   0  15   7       45.09       37.38      6.37 o
   3  15   7       95.75      117.21     15.14 o
  -3  16   7      156.89      148.50     12.75 o
  -2  16   7       12.64        7.91      4.27 o
  -1  16   7        7.51        8.09      4.27 o
   0  16   7       87.79       97.22      9.46 o
  -2  17   7      136.39      147.02     12.80 o
  -1  17   7       21.33       31.76      6.93 o
  -2 -16   8       23.88       32.34      7.40 o
  -1 -16   8      139.34      156.43     13.38 o
   0 -16   8       33.95       32.03      7.05 o
   1 -16   8      218.10      220.79     15.52 o
  -3 -15   8      375.49      407.43     22.69 o
  -2 -15   8      108.77      108.76     11.01 o
  -1 -15   8       44.25       44.09      7.69 o
   0 -15   8       45.52       44.56      7.76 o
   1 -15   8       79.39       89.15      9.72 o
   2 -15   8      199.44      194.56     14.24 o
  -3 -14   8       38.49       36.59      6.92 o
  -2 -14   8       41.09       43.08      7.36 o
  -1 -14   8      116.30      132.28     11.41 o
   0 -14   8      287.38      283.03     17.63 o
   1 -14   8       49.00       52.56      7.71 o
   2 -14   8       41.23       31.36      6.21 o
   3 -14   8      115.33      114.04     10.27 o
  -3 -13   8       83.69       88.24      9.48 o
  -2 -13   8      303.23      292.81     17.58 o
  -1 -13   8       78.02       82.42      9.20 o
   0 -13   8      230.20      230.25     15.40 o
   1 -13   8       92.77      106.40      9.86 o
   2 -13   8      106.65      101.83      9.44 o
   3 -13   8      127.74      125.17     10.51 o
   4 -13   8       53.38       49.62      7.17 o
  -5 -12   8      230.22      239.04     20.09 o
  -3 -12   8       22.41       22.47      5.61 o
  -2 -12   8      225.08      232.99     14.98 o
  -1 -12   8      552.64      568.91     27.15 o
   0 -12   8      241.44      261.87     16.21 o
   1 -12   8      136.38      135.20     10.84 o
   2 -12   8      101.53       98.49      9.31 o
   3 -12   8       90.34       79.98      8.62 o
   4 -12   8      174.90      183.85     13.02 o
  -5 -11   8       87.31      103.60     12.33 o
  -4 -11   8      120.71      153.46     11.66 o
  -3 -11   8      249.03      273.37     16.21 o
  -2 -11   8      613.86      645.75     29.31 o
  -1 -11   8      115.97      122.32     10.32 o
   0 -11   8       25.74       34.58      6.14 o
   1 -11   8      252.47      278.22     16.43 o
   2 -11   8      449.69      410.67     21.01 o
   3 -11   8      257.82      230.56     14.43 o
   4 -11   8       58.38       54.21      7.14 o
  -6 -10   8      165.54      172.31     16.76 o
  -5 -10   8       26.45       27.42      7.24 o
  -4 -10   8       59.96       75.27      8.03 o
  -3 -10   8       86.48       99.76      9.00 o
  -2 -10   8      470.38      512.56     24.27 o
  -1 -10   8      523.82      524.30     24.70 o
   0 -10   8       35.70       43.15      6.35 o
   1 -10   8      101.59       90.44      8.24 o
   2 -10   8       44.99       37.02      5.94 o
   3 -10   8      107.82      108.38      9.24 o
   4 -10   8      314.14      317.60     17.58 o
  -6  -9   8      127.94      127.50     13.80 o
  -5  -9   8      173.95      176.99     15.50 o
  -4  -9   8       74.84       96.68      8.65 o
  -3  -9   8      110.88      114.99      9.36 o
  -2  -9   8      605.57      592.72     26.68 o
  -1  -9   8      289.17      307.98     16.67 o
   0  -9   8      236.46      234.54     14.00 o
   1  -9   8      568.79      583.98     26.44 o
   2  -9   8      182.50      176.80     11.68 o
   3  -9   8      391.09      388.97     19.77 o
   4  -9   8       37.25       35.30      5.80 o
  -6  -8   8      144.25      145.18     14.38 o
  -5  -8   8      430.99      416.28     26.18 o
  -4  -8   8       82.69       92.09      8.29 o
  -3  -8   8       90.62      104.22      8.71 o
  -2  -8   8      444.80      445.37     21.28 o
  -1  -8   8      631.53      643.78     27.97 o
   0  -8   8      719.74      738.05     31.17 o
   1  -8   8      147.54      126.65      9.43 o
   2  -8   8       16.88       11.54      3.60 o
   3  -8   8      279.26      262.39     14.85 o
   4  -8   8      575.87      581.10     26.18 o
  -7  -7   8        8.27        5.54      5.25 o
  -6  -7   8       14.78       12.61      5.14 o
  -5  -7   8      122.65      113.60     11.47 o
  -4  -7   8      440.12      430.38     20.61 o
  -3  -7   8      306.49      276.58     15.04 o
  -2  -7   8       77.51       74.37      6.93 o
  -1  -7   8      204.80      196.53     12.13 o
   0  -7   8      833.39      828.94     33.93 o
   1  -7   8      201.96      205.02     12.20 o
   2  -7   8      750.86      733.04     30.64 o
   3  -7   8      894.91      889.27     36.02 o
   4  -7   8      118.45      106.97     12.08 o
   5  -7   8       92.64       93.40     12.20 o
  -7  -6   8      174.80      193.82     17.86 o
  -6  -6   8      381.46      375.04     24.95 o
  -5  -6   8      102.92       97.96     10.37 o
  -4  -6   8      110.32      109.24      8.72 o
  -3  -6   8      218.04      199.25     12.08 o
  -2  -6   8      510.33      502.77     22.64 o
  -1  -6   8     1015.07     1029.51     40.26 o
   0  -6   8     1535.26     1472.40     54.83 o
   1  -6   8       69.38       68.20      6.35 o
   2  -6   8       89.01       83.16      7.05 o
   3  -6   8      537.74      561.10     24.53 o
   4  -6   8      246.58      232.66     18.75 o
   5  -6   8      140.72      162.80     16.41 o
  -7  -5   8       44.00       45.38      8.98 o
  -6  -5   8       16.02       12.82      5.35 o
  -5  -5   8       60.59       46.21      5.81 o
  -4  -5   8      282.28      276.31     14.88 o
  -3  -5   8      593.44      591.86     25.53 o
  -2  -5   8      147.73      150.07      9.98 o
  -1  -5   8       93.39       96.00      7.54 o
   0  -5   8      146.47      151.98      9.84 o
   1  -5   8      453.48      436.58     19.90 o
   2  -5   8     1832.69     1825.23     66.17 o
   3  -5   8      580.66      580.79     24.93 o
   4  -5   8       44.81       34.29      7.35 o
   5  -5   8       11.08        9.72      5.54 o
   6  -5   8       43.51       49.67     10.44 o
  -7  -4   8       97.59       92.07     11.39 o
  -6  -4   8      374.06      379.86     24.74 o
  -5  -4   8      212.61      238.41     13.80 o
  -4  -4   8       18.19       14.55      3.65 o
  -3  -4   8      196.09      206.60     12.15 o
  -2  -4   8      154.49      147.69      9.69 o
  -1  -4   8      890.98      889.25     35.20 o
   0  -4   8     1005.29      964.81     37.45 o
   1  -4   8      964.20      978.88     37.95 o
   2  -4   8      349.62      340.89     16.50 o
   3  -4   8      108.63      109.00      8.05 o
   4  -4   8      127.25      127.36     13.42 o
   5  -4   8      347.40      335.95     25.34 o
   6  -4   8       58.59       66.73     12.01 o
  -5  -3   8      161.69      150.62     10.43 o
  -4  -3   8      656.38      624.32     26.72 o
  -3  -3   8      953.36      957.17     37.61 o
  -2  -3   8      172.14      155.12      9.89 o
  -1  -3   8       33.24       34.42      4.75 o
   0  -3   8      329.63      327.68     15.98 o
   1  -3   8     1402.21     1401.44     51.65 o
   2  -3   8     1115.49     1069.99     40.62 o
   3  -3   8      225.22      230.61     10.13 o
   4  -3   8      432.52      408.77     27.63 o
   5  -3   8        8.42       13.35      5.83 o
   6  -3   8      437.70      506.85     35.90 o
  -5  -2   8      286.46      307.60     16.33 o
  -4  -2   8      244.36      244.29     13.64 o
  -3  -2   8       89.55       93.73      7.45 o
  -2  -2   8      306.62      305.50     15.31 o
  -1  -2   8      522.44      520.51     22.43 o
   0  -2   8     1693.81     1592.81     57.96 o
   1  -2   8     1562.05     1579.24     57.43 o
   2  -2   8      375.37      382.26     17.56 o
   3  -2   8      293.74      267.60     11.09 o
   4  -2   8      515.97      539.92     33.99 o
   5  -2   8      454.86      432.02     30.11 o
   6  -2   8      140.30      151.41     17.32 o
  -5  -1   8      268.83      264.97     14.71 o
  -4  -1   8      780.52      769.48     31.67 o
  -3  -1   8      341.47      331.60     16.48 o
  -2  -1   8      469.01      459.34     20.54 o
  -1  -1   8       55.46       58.75      5.61 o
   0  -1   8      284.15      281.43     14.12 o
   1  -1   8     2247.50     2206.55     77.78 o
   2  -1   8     1373.04     1365.90     50.01 o
   3  -1   8      396.04      387.17     14.31 o
   4  -1   8      103.61      103.86     12.33 o
   5  -1   8      108.82      121.25     14.49 o
   6  -1   8      161.73      161.30     17.99 o
  -5   0   8      734.51      697.54     29.68 o
  -4   0   8      173.48      175.24     11.06 o
  -3   0   8       45.38       38.73      5.16 o
  -2   0   8      416.83      383.04     17.94 o
  -1   0   8       14.54        9.22      2.96 o
   0   0   8      165.87      154.66      9.43 o
   1   0   8     1069.86     1022.36     38.88 o
   2   0   8      524.60      549.84     18.62 o
   3   0   8       21.32       22.81      6.02 o
   4   0   8      378.70      406.09     27.84 o
   5   0   8      181.88      190.24     18.77 o
   6   0   8       30.28       27.16      8.52 o
  -6   1   8       69.47       63.43      7.33 o
  -5   1   8      239.75      235.28     13.80 o
  -4   1   8      708.52      682.84     28.97 o
  -3   1   8      400.98      392.29     18.84 o
  -2   1   8      411.25      402.07     18.65 o
  -1   1   8       58.30       55.69      5.51 o
   0   1   8      304.68      313.67     15.21 o
   1   1   8     2199.83     2127.00     75.15 o
   2   1   8     1411.81     1389.81     41.11 o
   3   1   8      397.79      405.20     26.85 o
   4   1   8       96.27      106.97     12.61 o
   5   1   8      101.52      101.09     13.56 o
   6   1   8      139.75      142.74     16.93 o
  -6   2   8      283.38      308.74     17.26 o
  -5   2   8      299.29      311.01     16.86 o
  -4   2   8      235.46      241.66     13.78 o
  -3   2   8      101.25      117.10      8.58 o
  -2   2   8      357.44      367.73     17.69 o
  -1   2   8      431.91      432.29     19.56 o
   0   2   8     1716.81     1649.94     59.82 o
   1   2   8     1574.73     1553.76     45.04 o
   2   2   8      389.51      383.62     14.24 o
   3   2   8      327.86      314.12     22.85 o
   4   2   8      437.75      495.26     33.05 o
   5   2   8      443.17      459.34     32.53 o
   6   2   8      117.04      100.80     14.55 o
  -6   3   8       30.10       30.18      5.59 o
  -5   3   8      140.23      145.13     10.48 o
  -4   3   8      641.54      632.56     27.65 o
  -3   3   8      954.09      911.69     36.44 o
  -2   3   8      226.63      209.94     12.11 o
  -1   3   8       36.30       36.16      4.92 o
   0   3   8      309.62      310.77     12.06 o
   1   3   8     1300.72     1272.85     38.06 o
   2   3   8     1040.04     1052.96     32.29 o
   3   3   8      221.38      242.35     19.39 o
   4   3   8      470.78      468.47     31.86 o
   5   3   8       12.69       22.21      7.57 o
   6   3   8      466.92      474.54     34.44 o
  -6   4   8      388.14      384.48     20.04 o
  -5   4   8      225.10      252.48     15.16 o
  -4   4   8       13.15       10.92      3.78 o
  -3   4   8      220.65      209.87     12.64 o
  -2   4   8      100.59       97.48      7.78 o
  -1   4   8      908.08      871.12     34.60 o
   0   4   8     1109.42     1133.30     34.28 o
   1   4   8      986.31      988.68     30.66 o
   2   4   8      361.69      347.90     13.29 o
   3   4   8      158.59      172.28     16.26 o
   4   4   8      127.03      139.52     15.40 o
   5   4   8      359.98      346.02     27.22 o
   6   4   8       44.53       46.57     10.65 o
  -6   5   8       12.46       11.63      4.64 o
  -5   5   8       60.94       59.44      7.31 o
  -4   5   8      294.27      298.96     16.65 o
  -3   5   8      581.45      584.73     26.10 o
  -2   5   8      103.70      108.76      8.46 o
  -1   5   8       88.18       86.54      7.34 o
   0   5   8      116.56      121.76      6.70 o
   1   5   8      403.88      388.83     14.53 o
   2   5   8     1823.17     1862.62     54.19 o
   3   5   8      538.48      557.28     35.32 o
   4   5   8       52.67       50.27      9.98 o
   5   5   8       11.42        7.76      5.69 o
   6   5   8       52.70       48.81     11.25 o
  -6   6   8      378.88      379.80     20.42 o
  -5   6   8       84.60       88.68      8.65 o
  -4   6   8      108.76      114.35      9.62 o
  -3   6   8      231.25      223.70     13.56 o
  -2   6   8      535.79      531.81     24.10 o
  -1   6   8      948.46      974.75     30.51 o
   0   6   8     1384.64     1397.93     52.26 o
   1   6   8       92.74       93.54      6.09 o
   2   6   8       84.57      102.84     12.20 o
   3   6   8      537.78      579.78     36.47 o
   4   6   8      245.35      235.84     20.99 o
   5   6   8      131.69      138.56     16.34 o
   6   6   8       49.14       50.92     11.20 o
  -6   7   8       11.51        8.86      4.59 o
  -5   7   8      104.58       93.48      9.19 o
  -4   7   8      458.42      456.33     22.47 o
  -3   7   8      276.79      279.08     15.79 o
  -2   7   8       74.35       83.02      7.88 o
  -1   7   8      202.14      194.73     12.08 o
   0   7   8      735.32      709.79     64.04 o
   1   7   8      264.14      294.78     12.31 o
   2   7   8      824.57      867.51     48.60 o
   3   7   8      855.93      800.05     46.76 o
   4   7   8      108.11      102.41     13.64 o
   5   7   8       90.25       88.27     13.88 o
   6   7   8       70.07       82.30     13.95 o
  -6   8   8      147.47      157.57     12.30 o
  -5   8   8      425.47      440.22     22.93 o
  -4   8   8       78.84       83.01      8.79 o
  -3   8   8       81.57       92.85      8.64 o
  -2   8   8      505.16      507.85     23.65 o
  -1   8   8      623.01      650.67     28.32 o
   0   8   8      715.28      757.80     25.07 o
   1   8   8      129.27      124.00      7.81 o
   2   8   8       18.06       19.10      6.55 o
   3   8   8      254.07      246.72     20.80 o
   4   8   8      585.11      546.20     36.51 o
   5   8   8      143.11      140.02     17.15 o
  -6   9   8      137.26      154.08     12.71 o
  -5   9   8      177.53      195.50     13.76 o
  -4   9   8       71.65       83.39      9.00 o
  -3   9   8       98.22       95.63      9.03 o
  -2   9   8      524.39      488.27     23.36 o
  -1   9   8      287.69      298.24     16.26 o
   0   9   8      255.76      248.97     14.14 o
   1   9   8      624.99      653.19     22.33 o
   2   9   8      137.38      135.25     14.24 o
   3   9   8      357.28      365.87     26.99 o
   4   9   8       27.87       34.24      9.32 o
   5   9   8        2.43        0.36      5.99 o
  -6  10   8      146.91      163.02     13.54 o
  -5  10   8       36.67       40.10      7.02 o
  -4  10   8       64.87       71.38      8.45 o
  -3  10   8       92.61       98.63      9.29 o
  -2  10   8      433.56      430.19     21.73 o
  -1  10   8      420.35      444.59     21.75 o
   0  10   8       54.11       64.84      7.09 o
   1  10   8      103.64       98.75      6.86 o
   2  10   8       41.41       44.37      8.96 o
   3  10   8       90.61       93.60     12.95 o
   4  10   8      304.02      317.41     26.12 o
   5  10   8       93.54      100.14     15.43 o
  -5  11   8       90.87       74.75      9.44 o
  -4  11   8      126.41      131.01     11.11 o
  -3  11   8      235.17      246.82     15.67 o
  -2  11   8      605.73      590.19     27.41 o
  -1  11   8      109.11      113.87      9.43 o
   0  11   8       37.50       40.81      5.95 o
   1  11   8      272.81      308.08     16.48 o
   2  11   8      458.25      445.21     30.24 o
   3  11   8      257.99      244.15     21.35 o
   4  11   8       52.50       55.29     11.56 o
   5  11   8       35.00       27.10      9.84 o
  -5  12   8      211.69      212.24     15.67 o
  -4  12   8       20.24       21.37      5.90 o
  -3  12   8       29.90       20.30      5.75 o
  -2  12   8      179.88      169.58     12.40 o
  -1  12   8      508.94      535.50     25.48 o
   0  12   8      224.46      231.15     14.24 o
   2  12   8       97.36       91.49     12.70 o
   3  12   8       88.21       88.29     13.37 o
   4  12   8      161.78      153.15     17.94 o
  -4  13   8      104.75      120.00     11.66 o
  -3  13   8       80.02       77.26      9.31 o
  -2  13   8      261.73      278.77     17.36 o
  -1  13   8       78.98       80.05      8.98 o
   0  13   8      253.27      262.77     16.02 o
   2  13   8      114.22      121.84     14.64 o
   3  13   8      145.97      146.57     17.08 o
   4  13   8       44.41       42.44     11.23 o
  -4  14   8       19.57       16.64      5.99 o
  -3  14   8       29.80       24.27      6.45 o
  -2  14   8       19.83       13.88      5.28 o
  -1  14   8       95.43       95.74      9.74 o
   0  14   8      291.54      288.23     17.15 o
   3  14   8      115.12      112.22     15.12 o
  -3  15   8      347.65      347.17     20.94 o
  -2  15   8       90.57       98.56     10.67 o
  -1  15   8       44.58       34.53      6.80 o
   0  15   8       49.00       61.33      8.14 o
  -2  16   8       20.31       22.26      6.19 o
  -1  16   8      125.21      131.83     11.73 o
   0  16   8       22.43       25.60      6.11 o
  -2 -15   9       46.08       47.36      7.91 o
  -1 -15   9      121.49      132.66     12.47 o
   0 -15   9      177.65      174.17     14.30 o
   1 -15   9       51.84       57.60      8.64 o
  -3 -14   9      118.30      150.50     13.02 o
  -2 -14   9        2.62        1.48      3.96 o
  -1 -14   9       25.55       17.70      5.81 o
   0 -14   9       17.51       22.59      6.47 o
   1 -14   9        4.26        7.23      4.46 o
   2 -14   9      250.14      253.77     16.89 o
  -3 -13   9        5.63        5.76      4.37 o
  -2 -13   9        3.11        4.01      3.84 o
  -1 -13   9      269.28      299.79     18.41 o
   0 -13   9      190.12      210.35     15.07 o
   1 -13   9      144.73      148.12     12.03 o
   2 -13   9       71.10       72.15      8.89 o
   3 -13   9        3.89        1.77      3.58 o
  -4 -12   9       56.27       57.89      8.24 o
  -3 -12   9      146.86      163.54     12.71 o
  -2 -12   9      129.87      132.11     11.37 o
  -1 -12   9       81.78       80.75      9.19 o
   0 -12   9       23.68       24.22      6.04 o
   1 -12   9      121.80      123.78     10.72 o
   2 -12   9       77.60       78.59      8.95 o
   3 -12   9      150.61      158.32     12.16 o
  -4 -11   9        9.51       11.39      4.92 o
  -3 -11   9       21.99       23.28      5.69 o
  -2 -11   9       70.31       84.68      9.24 o
  -1 -11   9       59.08       69.19      8.36 o
   0 -11   9      244.92      253.55     15.72 o
   1 -11   9      176.90      170.88     12.49 o
   2 -11   9       12.73        7.93      3.96 o
   3 -11   9      124.09      123.75     10.55 o
   4 -11   9        3.06        3.87      3.51 o
  -4 -10   9      117.30      119.84     10.48 o
  -3 -10   9      108.16      116.40     10.13 o
  -2 -10   9      360.90      373.35     19.92 o
  -1 -10   9        1.44        1.10      2.70 o
   0 -10   9       66.10       67.99      7.76 o
   1 -10   9      155.20      153.04     11.46 o
   2 -10   9      119.21      117.16      9.89 o
   3 -10   9      302.77      331.00     18.46 o
   4 -10   9      175.78      149.71     11.53 o
  -4  -9   9      165.10      181.53     12.58 o
  -3  -9   9       10.34        9.60      4.03 o
  -2  -9   9      271.67      291.15     16.70 o
  -1  -9   9       14.20       20.94      5.01 o
   0  -9   9      129.99      147.57     11.01 o
   1  -9   9      412.80      406.30     20.68 o
   2  -9   9       88.96       79.65      8.09 o
   3  -9   9      109.51      107.45      9.17 o
  -4  -8   9       91.24       99.01      8.91 o
  -3  -8   9      172.05      175.65     12.15 o
  -2  -8   9      281.25      289.98     16.31 o
  -1  -8   9      196.76      202.59     12.94 o
   0  -8   9       14.15       11.06      3.72 o
   1  -8   9      541.25      540.67     25.01 o
   2  -8   9      363.31      365.32     18.87 o
   3  -8   9      531.77      523.57     24.46 o
   4  -8   9      204.86      188.95     17.41 o
   5  -8   9       15.32       13.76      6.24 o
  -4  -7   9       21.87       23.95      5.23 o
  -3  -7   9       77.58       75.45      7.78 o
  -2  -7   9       42.20       57.15      6.86 o
  -1  -7   9      146.55      171.02     11.41 o
   0  -7   9       56.95       52.30      6.40 o
   1  -7   9        3.33        4.68      2.74 o
   2  -7   9       36.75       36.87      5.66 o
   3  -7   9       20.64       16.12      4.18 o
   4  -7   9       53.22       52.94      9.17 o
   5  -7   9      135.40      155.09     16.45 o
  -5  -6   9       35.67       41.17      6.09 o
  -4  -6   9      179.28      177.13     11.96 o
  -3  -6   9      366.47      360.62     18.34 o
  -2  -6   9       84.78       93.16      8.24 o
  -1  -6   9      232.21      238.79     13.78 o
   0  -6   9       17.37       18.10      4.08 o
   1  -6   9       30.01       28.87      5.01 o
   2  -6   9      612.81      614.39     26.82 o
   3  -6   9      469.88      489.61     22.61 o
   4  -6   9       94.91       85.50     11.17 o
   5  -6   9        0.67        0.77      4.06 o
  -5  -5   9      136.96      148.88     10.94 o
  -4  -5   9       86.87       74.99      7.41 o
  -3  -5   9      185.30      161.87     11.04 o
  -2  -5   9      165.55      163.52     10.94 o
  -1  -5   9      737.38      745.23     31.31 o
   0  -5   9      420.95      433.72     20.40 o
   1  -5   9      243.26      240.45     13.59 o
   2  -5   9      224.87      217.13     12.71 o
   3  -5   9      101.25       92.50      7.81 o
   4  -5   9      133.84      102.84     12.46 o
   5  -5   9      192.66      205.38     19.42 o
  -5  -4   9       38.74       37.83      5.83 o
  -4  -4   9      228.86      211.28     12.87 o
  -3  -4   9      561.58      542.46     24.53 o
  -2  -4   9      313.87      313.31     16.31 o
  -1  -4   9      244.18      244.34     13.75 o
   0  -4   9       51.39       50.13      5.83 o
   1  -4   9      430.07      409.29     19.34 o
   2  -4   9     1009.62     1047.97     40.77 o
   3  -4   9      241.95      237.07     13.16 o
   4  -4   9       39.20       45.49      8.77 o
   5  -4   9        0.54        0.38      4.20 o
   6  -4   9       35.69       30.52      9.43 o
  -5  -3   9      110.56      111.89      9.38 o
  -4  -3   9       77.95       67.89      7.17 o
  -3  -3   9       83.97       68.95      6.74 o
  -2  -3   9       76.64       74.46      6.97 o
  -1  -3   9      293.58      270.01     14.43 o
   0  -3   9      402.21      395.51     18.82 o
   1  -3   9      201.74      199.66     11.65 o
   2  -3   9        0.47        1.63      2.44 o
   3  -3   9      193.25      175.41      8.89 o
   4  -3   9       74.78       87.58     11.51 o
   5  -3   9      389.12      415.45     30.14 o
   6  -3   9       84.40       83.49     13.93 o
  -5  -2   9       33.27       31.29      5.51 o
  -4  -2   9      379.33      390.09     19.29 o
  -3  -2   9      143.03      124.36      9.12 o
  -2  -2   9      305.60      276.26     14.78 o
  -1  -2   9      502.98      471.36     21.54 o
   0  -2   9      399.94      355.91     17.20 o
   1  -2   9       84.82       97.51      7.59 o
   2  -2   9       52.73       44.14      5.32 o
   3  -2   9      251.01      254.24     11.11 o
   4  -2   9      357.31      370.32     26.84 o
   5  -2   9       45.79       52.49     10.06 o
   6  -2   9       24.09       18.10      8.12 o
  -5  -1   9      388.65      392.76     19.89 o
  -4  -1   9      390.51      409.51     20.16 o
  -3  -1   9       17.06       16.65      4.23 o
  -2  -1   9       88.52       89.10      7.48 o
  -1  -1   9      116.46      122.27      8.77 o
   0  -1   9      785.14      758.71     31.04 o
   1  -1   9      962.39      932.54     36.54 o
   2  -1   9      370.02      334.66     16.24 o
   3  -1   9      356.98      343.38     24.33 o
   4  -1   9      273.45      287.59     22.81 o
   5  -1   9      117.86      126.22     14.80 o
   6  -1   9       97.03      102.83     15.10 o
  -6   0   9        6.42        5.45      3.78 o
  -5   0   9      282.06      272.78     15.69 o
  -4   0   9      217.60      232.42     13.90 o
  -3   0   9      627.97      609.56     26.63 o
  -2   0   9       28.10       30.61      4.94 o
  -1   0   9      104.88       86.91      7.17 o
   0   0   9      616.87      582.72     24.93 o
   1   0   9        1.84        4.20      2.87 o
   2   0   9       71.82       63.67      5.05 o
   3   0   9      730.59      690.69     40.57 o
   4   0   9      172.28      174.38     17.03 o
   5   0   9        0.04        0.62      4.46 o
   6   0   9       83.05      102.40     15.14 o
  -6   1   9       82.06       90.70      9.08 o
  -5   1   9      381.90      368.90     19.11 o
  -4   1   9      424.94      434.56     21.19 o
  -3   1   9       17.50       18.91      4.42 o
  -2   1   9       62.15       69.16      6.76 o
  -1   1   9      128.39      123.21      8.91 o
   0   1   9      900.02      879.02     34.89 o
   1   1   9     1030.33      987.98     38.33 o
   2   1   9      377.11      366.89     14.19 o
   3   1   9      355.89      316.67     23.43 o
   4   1   9      274.01      273.49     22.09 o
   5   1   9       87.77      103.88     14.18 o
   6   1   9      117.79      104.25     15.35 o
  -6   2   9       17.46       10.96      4.46 o
  -5   2   9       24.90       25.79      5.33 o
  -4   2   9      372.87      392.48     19.78 o
  -3   2   9      154.91      156.98     10.70 o
  -2   2   9      294.29      307.57     16.24 o
  -1   2   9      516.06      512.01     22.90 o
   0   2   9      426.54      399.81     18.77 o
   1   2   9       88.15       91.38      5.98 o
   2   2   9       77.10       74.14      5.48 o
   3   2   9      212.45      227.33     19.06 o
   4   2   9      386.96      421.59     30.09 o
   5   2   9       44.76       46.71     10.36 o
   6   2   9       23.09       20.13      8.48 o
  -6   3   9      249.78      271.39     16.67 o
  -5   3   9      113.48      124.61     10.36 o
  -4   3   9       75.76       79.24      8.21 o
  -3   3   9       84.75       77.71      7.33 o
  -2   3   9      100.02       97.23      8.12 o
  -1   3   9      216.67      225.87     13.01 o
   0   3   9      311.11      311.50     12.56 o
   1   3   9      135.43      145.07     16.33 o
   2   3   9        2.07        0.90      2.05 o
   3   3   9      187.72      186.09     17.19 o
   4   3   9       77.35       91.73     12.61 o
   5   3   9      373.31      406.59     30.97 o
   6   3   9       66.60       65.75     12.52 o
  -6   4   9        8.97        9.15      4.49 o
  -5   4   9       31.21       33.77      6.16 o
  -4   4   9      225.16      225.90     14.21 o
  -3   4   9      547.65      565.09     25.67 o
  -2   4   9      369.13      382.69     18.89 o
  -1   4   9      288.29      183.44     13.88 o
   0   4   9       57.33       56.99      4.74 o
   1   4   9      489.75      487.84     17.70 o
   2   4   9     1060.14     1109.71     34.38 o
   3   4   9      301.37      317.73     24.43 o
   4   4   9       50.09       68.38     11.87 o
   5   4   9        0.43       -0.03      4.58 o
   6   4   9       37.30       44.01     10.98 o
  -6   5   9      278.89      278.03     16.96 o
  -5   5   9      142.31      149.74     11.58 o
  -4   5   9       82.59       86.09      8.52 o
  -3   5   9      183.74      171.45     11.82 o
  -2   5   9      127.94      125.43      9.65 o
  -1   5   9      762.12      780.13     25.58 o
   0   5   9      342.49      358.82     14.08 o
   1   5   9      252.23      253.45     11.12 o
   2   5   9      240.56      236.96     19.30 o
   3   5   9       84.55       95.03     12.94 o
   4   5   9      101.72       94.71     13.59 o
   5   5   9      202.47      201.01     20.23 o
  -6   6   9       24.19       33.05      6.66 o
  -5   6   9       31.27       21.80      5.35 o
  -4   6   9      203.34      202.52     13.73 o
  -3   6   9      401.94      418.22     21.14 o
  -2   6   9       63.12       73.82      7.31 o
  -1   6   9      194.42      198.98     12.49 o
   0   6   9       20.36       22.42      3.47 o
   1   6   9       59.85       56.90      5.09 o
   2   6   9      636.77      729.72     43.25 o
   3   6   9      540.03      614.27     39.09 o
   4   6   9       98.90       97.01     14.06 o
   5   6   9        0.60       -2.44      5.33 o
  -6   7   9       98.60      102.65     10.29 o
  -5   7   9      273.52      291.33     17.53 o
  -4   7   9       11.73       15.19      4.78 o
  -3   7   9       77.58       81.39      8.31 o
  -2   7   9       59.88       73.55      7.95 o
  -1   7   9      127.13      143.51     10.29 o
   0   7   9      117.76      121.75      9.34 o
   1   7   9       15.95       19.52      3.45 o
   2   7   9       30.68       22.24      7.19 o
   3   7   9       26.47       21.57      7.57 o
   4   7   9       67.79       69.00     12.16 o
   5   7   9      128.17      135.93     17.39 o
  -6   8   9       47.34       50.80      7.93 o
  -5   8   9      165.60      168.82     13.16 o
  -4   8   9      100.27       97.70      9.57 o
  -3   8   9      205.36      201.42     13.35 o
  -2   8   9      247.86      257.26     15.43 o
  -1   8   9      178.05      194.50     12.71 o
   0   8   9       15.75       16.22      3.51 o
   1   8   9      520.65      552.35     20.13 o
   2   8   9      375.82      393.43     27.97 o
   3   8   9      542.72      575.67     37.61 o
   4   8   9      226.06      233.73     22.06 o
   5   8   9       17.48       15.72      8.43 o
  -6   9   9       47.26       54.11      8.22 o
  -5   9   9       76.42       87.03      9.82 o
  -4   9   9      178.25      179.04     13.47 o
  -3   9   9       10.24        7.16      3.75 o
  -2   9   9      264.40      260.46     15.74 o
  -1   9   9       31.04       25.22      5.09 o
   0   9   9      178.68      175.56     11.75 o
   1   9   9      365.96      368.79     15.03 o
   2   9   9       86.34       85.78     12.04 o
   3   9   9       89.53       90.75     13.45 o
   4   9   9       41.80       46.59     10.92 o
   5   9   9       13.95       14.85      8.55 o
  -5  10   9       52.40       54.91      8.21 o
  -4  10   9      129.89      143.63     12.01 o
  -3  10   9       91.03       87.10      8.86 o
  -2  10   9      335.62      330.57     18.72 o
  -1  10   9        4.16        3.34      3.30 o
   0  10   9       74.05       79.76      8.05 o
   1  10   9      194.41      199.19     10.35 o
   2  10   9      128.56      131.87     14.90 o
   3  10   9      315.81      329.74     26.36 o
   4  10   9      173.71      149.72     17.98 o
  -5  11   9      123.57      128.39     12.18 o
  -4  11   9       15.00       14.81      5.33 o
  -3  11   9       20.57       18.51      5.25 o
  -2  11   9       91.11      100.76      9.70 o
  -1  11   9      100.88       92.21      9.10 o
   0  11   9      254.65      258.19     15.59 o
   2  11   9       18.41       11.10      6.85 o
   3  11   9      129.16      138.04     16.50 o
   4  11   9       13.48       19.42      8.84 o
  -4  12   9       57.12       52.45      8.55 o
  -3  12   9      142.50      143.99     11.94 o
  -2  12   9      134.49      154.16     12.13 o
  -1  12   9       64.54       66.47      8.14 o
   0  12   9       21.83       21.47      5.28 o
   2  12   9       68.39       70.02     11.65 o
   3  12   9      175.34      182.38     19.18 o
  -4  13   9       69.14       92.78     10.99 o
  -3  13   9        4.53        1.50      4.01 o
  -2  13   9       10.12       10.06      4.85 o
  -1  13   9      276.29      303.35     18.36 o
   0  13   9      143.15      174.46     12.92 o
   3  13   9        7.12        4.09      6.67 o
  -3  14   9      112.66      121.34     11.84 o
  -2  14   9       11.40        4.64      3.92 o
  -1  14   9       25.99       25.77      6.28 o
   0  14   9       20.71       18.99      5.59 o
  -2  15   9       62.48       66.34      9.29 o
  -1  15   9      121.84      126.96     11.85 o
   0  15   9      197.66      201.64     14.66 o
  -2 -14  10       13.71       18.65      6.35 o
  -1 -14  10       91.40       83.32     10.37 o
   0 -14  10       91.09       88.98     10.56 o
   1 -14  10      116.33      119.36     11.39 o
  -3 -13  10      199.87      234.28     16.48 o
  -2 -13  10      152.27      160.18     13.21 o
  -1 -13  10       32.37       35.47      7.28 o
   0 -13  10       11.13        9.38      5.21 o
   1 -13  10        9.47        7.24      4.58 o
   2 -13  10       65.12       72.98      9.27 o
  -4 -12  10       47.80       49.03      8.05 o
  -3 -12  10      147.61      141.31     12.35 o
  -2 -12  10       68.92       68.93      8.83 o
  -1 -12  10      124.77      125.88     11.46 o
   0 -12  10      105.95      125.21     11.06 o
   1 -12  10      147.97      162.56     12.70 o
   2 -12  10      106.36      111.15     10.41 o
   3 -12  10       17.44        9.72      4.77 o
  -4 -11  10       31.46       30.47      6.66 o
  -3 -11  10      156.60      154.47     12.70 o
  -2 -11  10      404.63      416.12     22.52 o
  -1 -11  10      104.76      115.01     10.60 o
   0 -11  10       21.42       21.54      5.40 o
   1 -11  10      214.19      227.02     15.09 o
   2 -11  10      185.36      181.93     13.18 o
   3 -11  10       78.87       81.05      9.12 o
  -4 -10  10      160.06      156.78     12.39 o
  -3 -10  10       41.58       47.31      7.35 o
  -2 -10  10      176.93      180.43     13.06 o
  -1 -10  10      123.30      123.76     10.65 o
   0 -10  10       43.25       39.12      6.37 o
   1 -10  10       69.62       67.15      8.07 o
   2 -10  10      103.00       93.93      9.22 o
   3 -10  10      103.18      110.31      9.98 o
  -4  -9  10      171.90      152.53     11.94 o
  -3  -9  10      134.95      128.37     10.89 o
  -2  -9  10      329.48      329.16     18.56 o
  -1  -9  10      143.08      146.66     11.44 o
   0  -9  10       16.79       11.34      4.11 o
   1  -9  10       55.48       47.16      6.81 o
   2  -9  10      167.39      174.77     12.58 o
   3  -9  10      147.65      155.19     11.82 o
   4  -9  10       57.41       52.11      9.91 o
  -4  -8  10      228.13      237.43     15.33 o
  -3  -8  10       34.16       34.91      6.16 o
  -2  -8  10       90.15       93.74      8.98 o
  -1  -8  10      172.12      162.78     11.90 o
   0  -8  10      248.09      247.92     15.19 o
   1  -8  10      228.27      240.52     14.80 o
   2  -8  10       64.94       58.84      7.23 o
   3  -8  10       83.89       90.59      8.64 o
   4  -8  10       49.61       43.63      9.22 o
  -5  -7  10       55.13       60.92      7.76 o
  -4  -7  10      226.55      234.52     14.98 o
  -3  -7  10      438.79      418.68     21.25 o
  -2  -7  10      346.53      363.08     19.37 o
  -1  -7  10       45.12       46.64      6.69 o
   0  -7  10      279.11      240.49     14.54 o
   1  -7  10        9.80        6.92      3.49 o
   2  -7  10      424.15      455.59     22.38 o
   3  -7  10      343.17      339.25     18.32 o
   4  -7  10       42.33       40.12      8.64 o
  -5  -6  10      204.15      197.81     13.54 o
  -4  -6  10      153.30      177.01     12.46 o
  -3  -6  10       93.58       89.97      8.58 o
  -2  -6  10       26.35       29.06      5.35 o
  -1  -6  10      559.10      557.53     25.84 o
   0  -6  10       76.75       91.25      8.33 o
   1  -6  10      343.91      346.48     18.08 o
   2  -6  10       26.34       27.75      5.21 o
   3  -6  10       87.47       90.10      8.22 o
   4  -6  10      101.07       85.45     11.99 o
   5  -6  10       98.55      103.70     14.11 o
  -5  -5  10       26.48       27.11      5.80 o
  -4  -5  10      188.78      161.21     11.65 o
  -3  -5  10      498.41      479.24     23.26 o
  -2  -5  10      352.86      326.94     17.43 o
  -1  -5  10       47.77       53.31      6.55 o
   0  -5  10       87.91      101.28      8.65 o
   1  -5  10       90.49       77.83      7.55 o
   2  -5  10      630.18      621.89     27.41 o
   3  -5  10      195.19      186.69     11.99 o
   4  -5  10       61.70       59.11     10.17 o
   5  -5  10       25.68       26.61      8.31 o
  -5  -4  10      110.24      109.04      9.67 o
  -4  -4  10      116.28      109.21      9.32 o
  -3  -4  10       18.98       17.98      4.73 o
  -2  -4  10      116.25      113.22      9.24 o
  -1  -4  10      307.27      285.51     15.60 o
   0  -4  10      715.50      673.21     29.18 o
   1  -4  10       95.15      100.88      8.38 o
   2  -4  10       34.28       24.46      4.68 o
   3  -4  10       26.35       21.16      3.77 o
   4  -4  10       10.90        5.21      4.89 o
   5  -4  10      159.62      151.82     16.98 o
  -5  -3  10       21.35       24.93      5.51 o
  -4  -3  10      179.28      176.51     12.21 o
  -3  -3  10      537.87      494.59     23.45 o
  -2  -3  10      236.59      225.87     13.71 o
  -1  -3  10       27.74       26.58      4.82 o
   0  -3  10       57.67       50.42      6.00 o
   1  -3  10      581.79      537.06     24.12 o
   2  -3  10      239.38      238.54     13.68 o
   3  -3  10      312.31      318.20     23.60 o
   4  -3  10      618.88      619.38     39.14 o
   5  -3  10       10.93        8.81      5.97 o
  -5  -2  10      444.98      480.39     23.76 o
  -4  -2  10      376.40      362.75     19.10 o
  -3  -2  10       93.95       84.23      8.02 o
  -2  -2  10       62.08       52.87      6.50 o
  -1  -2  10      305.49      289.97     15.81 o
   0  -2  10     1043.27     1039.37     41.20 o
   1  -2  10      148.64      147.90     10.10 o
   2  -2  10       35.03       36.68      5.21 o
   3  -2  10       28.95       28.52      7.16 o
   4  -2  10      219.41      250.33     21.66 o
   5  -2  10      294.72      296.61     24.98 o
  -6  -1  10       54.81       67.61      8.26 o
  -5  -1  10       18.52       16.96      4.95 o
  -4  -1  10      111.96      102.07      9.07 o
  -3  -1  10      322.58      331.81     17.77 o
  -2  -1  10      233.44      236.81     13.97 o
  -1  -1  10      474.41      451.71     21.38 o
   0  -1  10       29.29       28.21      4.92 o
   1  -1  10      436.37      428.32     20.39 o
   2  -1  10      236.80      225.41     10.64 o
   3  -1  10      354.09      362.32     26.01 o
   4  -1  10      186.24      184.28     18.06 o
   5  -1  10       73.53       84.93     13.13 o
  -6   0  10       13.91       16.00      5.28 o
  -5   0  10      185.46      179.64     12.70 o
  -4   0  10      365.82      341.47     18.49 o
  -3   0  10       87.63       68.02      7.54 o
  -2   0  10      382.06      358.44     18.49 o
  -1   0  10        7.40        6.74      3.27 o
   0   0  10       59.42       59.09      6.37 o
   1   0  10      259.22      257.50     14.12 o
   2   0  10       97.28       87.89      6.19 o
   3   0  10        0.78        2.25      3.97 o
   4   0  10      118.83      144.63     16.00 o
   5   0  10       24.19       27.70      8.89 o
  -6   1  10       50.43       46.98      7.50 o
  -5   1  10       16.23        9.32      4.20 o
  -4   1  10      115.83      118.69     10.05 o
  -3   1  10      325.14      312.73     17.34 o
  -2   1  10      282.01      297.04     16.21 o
  -1   1  10      502.44      503.76     23.28 o
   0   1  10       28.96       33.65      5.09 o
   1   1  10      455.29      450.84     16.86 o
   2   1  10      211.19      201.65      9.80 o
   3   1  10      331.73      344.95     25.75 o
   4   1  10      178.61      174.44     17.74 o
   5   1  10       70.00       68.97     12.78 o
  -6   2  10       89.67       83.11      9.24 o
  -5   2  10      420.52      421.25     22.06 o
  -4   2  10      405.20      384.31     20.11 o
  -3   2  10       79.01       72.70      7.90 o
  -2   2  10       52.80       43.82      6.16 o
  -1   2  10      272.56      259.98     14.76 o
   0   2  10     1000.32      986.40     39.26 o
   1   2  10      148.23      139.76      7.85 o
   2   2  10       50.09       51.59      4.91 o
   3   2  10       29.10       29.30      7.98 o
   4   2  10      236.01      236.48     21.49 o
   5   2  10      252.96      285.75     25.53 o
  -6   3  10       14.71       19.34      5.57 o
  -5   3  10       20.59       16.33      5.08 o
  -4   3  10      199.98      190.12     12.92 o
  -3   3  10      591.48      567.72     26.32 o
  -2   3  10      213.04      217.57     13.37 o
  -1   3  10       49.21       42.10      5.81 o
   0   3  10       50.47       44.68      4.62 o
   1   3  10      623.14      617.97     21.59 o
   2   3  10      178.42      184.88      9.48 o
   3   3  10      266.03      282.62     22.88 o
   4   3  10      664.81      723.65     45.97 o
   5   3  10       11.08        4.40      6.12 o
  -6   4  10       81.22       75.92      9.15 o
  -5   4  10      138.67      144.63     11.78 o
  -4   4  10      114.37      116.86     10.34 o
  -3   4  10       24.62       26.80      5.45 o
  -2   4  10      103.09      102.57      8.64 o
  -1   4  10      257.82      255.80     14.67 o
   0   4  10      773.06      731.09     24.73 o
   1   4  10      140.71      144.70      8.20 o
   2   4  10       26.00       31.60      7.81 o
   3   4  10       25.36       24.38      8.10 o
   4   4  10       23.42       23.48      8.81 o
   5   4  10      162.65      161.97     18.98 o
  -6   5  10        5.98        4.82      3.99 o
  -5   5  10       23.81       32.50      6.76 o
  -4   5  10      211.96      199.23     13.81 o
  -3   5  10      514.67      501.85     24.60 o
  -2   5  10      370.85      371.36     19.41 o
  -1   5  10       42.83       50.56      4.95 o
   0   5  10       89.38       82.17      6.10 o
   1   5  10       93.31      101.20      6.88 o
   2   5  10      598.30      562.09     35.56 o
   3   5  10      214.40      229.34     21.19 o
   4   5  10       58.36       75.99     13.25 o
   5   5  10       25.78       16.86      8.84 o
  -6   6  10       26.26       29.01      6.64 o
  -5   6  10      201.10      191.03     14.07 o
  -4   6  10      157.03      197.12     14.16 o
  -3   6  10       93.47       92.28      9.22 o
  -2   6  10       35.31       37.97      6.19 o
  -1   6  10      508.88      509.02     24.15 o
   0   6  10       49.41       54.75      5.37 o
   1   6  10      302.69      338.78     14.24 o
   2   6  10       27.42       32.14      8.71 o
   3   6  10       86.64       89.48     13.32 o
   4   6  10       89.36      106.99     15.31 o
   5   6  10      115.15      122.87     17.01 o
  -6   7  10       19.42       12.30      5.26 o
  -5   7  10       58.22       62.31      8.46 o
  -4   7  10      228.89      227.69     15.38 o
  -3   7  10      484.69      501.57     25.31 o
  -2   7  10      320.91      334.87     18.58 o
  -1   7  10       68.95       69.85      7.90 o
   0   7  10      294.21      282.04     16.00 o
   1   7  10       18.86       23.29      4.13 o
   2   7  10      451.39      493.21     33.32 o
   3   7  10      331.38      358.52     28.16 o
   4   7  10       43.39       44.37     10.96 o
  -5   8  10       83.68       93.62     10.44 o
  -4   8  10      271.50      278.85     17.46 o
  -3   8  10       29.83       23.02      5.68 o
  -2   8  10       75.92       80.20      8.76 o
  -1   8  10      152.29      165.65     12.25 o
   0   8  10      297.73      322.27     17.94 o
   1   8  10      210.12      243.79     14.89 o
   2   8  10       57.76       48.57     10.12 o
   3   8  10       83.95       81.30     13.09 o
   4   8  10       37.76       38.21     10.82 o
  -5   9  10       39.03       39.86      7.55 o
  -4   9  10      190.69      201.63     14.92 o
  -3   9  10      143.43      129.37     11.17 o
  -2   9  10      318.51      315.75     18.22 o
  -1   9  10      147.14      141.62     11.18 o
   0   9  10       13.01       11.42      4.23 o
   1   9  10       60.02       64.56      6.03 o
   2   9  10      150.74      158.60     17.07 o
   3   9  10      143.20      163.40     18.18 o
   4   9  10       61.46       57.08     12.40 o
  -5  10  10      112.35      121.96     11.54 o
  -4  10  10      166.22      167.56     13.44 o
  -3  10  10       40.32       35.25      6.90 o
  -2  10  10      174.31      163.23     12.63 o
  -1  10  10      148.24      165.09     12.40 o
   0  10  10       38.10       53.45      7.28 o
   2  10  10       94.84       97.85     13.76 o
   3  10  10      108.22      123.78     16.14 o
   4  10  10       39.33       51.83     12.23 o
  -4  11  10       21.43       14.36      5.75 o
  -3  11  10      147.76      162.16     13.23 o
  -2  11  10      407.14      419.39     22.76 o
  -1  11  10      119.30      135.17     11.34 o
   0  11  10       25.48       31.90      6.19 o
   2  11  10      186.43      213.74     20.32 o
   3  11  10       93.91      106.13     15.12 o
  -3  12  10      149.09      158.50     13.04 o
  -2  12  10       79.80       82.97      9.46 o
  -1  12  10      126.41      122.01     10.89 o
   0  12  10       72.40       90.15      9.14 o
  -3  13  10      187.21      200.39     15.41 o
  -2  13  10      158.26      178.69     13.87 o
  -1  13  10       21.46       19.03      5.83 o
   0  13  10       14.47       21.93      5.81 o
  -1  14  10       91.58      112.67     11.29 o
   0  14  10       86.14      111.00     11.04 o
  -1 -13  11       67.43       76.01     10.20 o
  -2 -12  11      113.23      126.69     12.03 o
  -1 -12  11      105.80      115.95     11.63 o
   0 -12  11      120.34      118.38     11.44 o
   1 -12  11        9.31        8.55      4.66 o
  -3 -11  11      191.38      214.58     15.66 o
  -2 -11  11        6.85       14.26      5.68 o
  -1 -11  11       19.59       21.45      6.00 o
   0 -11  11      119.47      127.38     11.53 o
   1 -11  11      239.23      248.63     16.60 o
   2 -11  11       87.00       86.19      9.72 o
  -4 -10  11        5.31        5.26      4.37 o
  -3 -10  11      111.71      102.69     10.53 o
  -2 -10  11       98.04      116.95     11.22 o
  -1 -10  11       84.66       80.43      9.43 o
   0 -10  11       11.05       12.85      4.61 o
   1 -10  11       12.32       15.36      5.30 o
   2 -10  11       41.39       50.94      7.74 o
   3 -10  11       18.30       18.84      5.45 o
  -4  -9  11       78.81       67.08      8.84 o
  -3  -9  11       43.37       41.41      7.07 o
  -2  -9  11       15.84       13.47      5.06 o
  -1  -9  11       89.58       90.49      9.72 o
   0  -9  11      341.61      314.77     18.56 o
   1  -9  11      342.41      364.11     20.30 o
   2  -9  11      310.93      330.10     19.04 o
   3  -9  11       12.77       13.76      4.82 o
  -5  -8  11        0.18        0.24      3.65 o
  -4  -8  11       15.07       15.26      5.35 o
  -3  -8  11       35.31       41.99      6.98 o
  -2  -8  11      310.31      321.57     18.79 o
  -1  -8  11      321.66      333.53     19.20 o
   0  -8  11       67.93       66.82      8.17 o
   1  -8  11        2.09        1.14      2.63 o
   2  -8  11       63.97       59.89      7.72 o
   3  -8  11      318.71      326.85     18.60 o
  -5  -7  11       91.79       91.63      9.72 o
  -4  -7  11      166.43      174.74     13.09 o
  -3  -7  11       73.42       72.74      8.60 o
  -2  -7  11       41.36       40.93      6.71 o
  -1  -7  11       68.88       65.84      7.91 o
   0  -7  11       66.11       54.91      7.36 o
   1  -7  11      220.87      217.32     14.16 o
   2  -7  11      152.74      150.74     11.42 o
   3  -7  11       32.83       25.27      5.42 o
   4  -7  11        3.51        1.93      4.70 o
  -5  -6  11        2.87       -0.89      3.44 o
  -4  -6  11       76.18       70.72      8.29 o
  -3  -6  11      164.19      167.51     12.42 o
  -2  -6  11      267.47      263.73     15.98 o
  -1  -6  11       95.29       86.76      8.45 o
   0  -6  11       68.09       76.09      8.26 o
   1  -6  11        2.72        1.65      2.99 o
   2  -6  11      272.78      270.44     15.90 o
   3  -6  11      352.07      356.22     19.16 o
   4  -6  11       24.43       20.76      7.35 o
  -5  -5  11       13.08       10.01      4.49 o
  -4  -5  11       90.89       76.37      8.43 o
  -3  -5  11      325.31      286.47     16.96 o
  -2  -5  11       47.35       45.19      6.67 o
  -1  -5  11      160.16      153.44     11.32 o
   0  -5  11      342.01      321.02     17.81 o
   1  -5  11      213.02      211.74     13.64 o
   2  -5  11      124.77      122.76      9.75 o
   3  -5  11       72.18       73.46     11.41 o
   4  -5  11       14.93       13.64      6.43 o
  -5  -4  11        3.55        1.05      3.54 o
  -4  -4  11       43.41       46.19      6.97 o
  -3  -4  11      348.72      320.35     18.06 o
  -2  -4  11      346.00      330.79     18.37 o
  -1  -4  11      441.13      408.46     20.83 o
   0  -4  11      158.18      134.72     10.18 o
   1  -4  11       83.68       86.91      8.00 o
   2  -4  11       41.52       54.50      6.73 o
   3  -4  11      262.38      270.23     22.09 o
   4  -4  11      246.62      250.98     22.23 o
  -5  -3  11       96.21      108.69     10.13 o
  -4  -3  11      215.88      213.31     14.26 o
  -3  -3  11      205.47      203.43     13.56 o
  -2  -3  11       57.67       58.22      7.09 o
  -1  -3  11       43.71       35.54      5.88 o
   0  -3  11      306.28      303.02     16.84 o
   1  -3  11       88.34       91.30      8.22 o
   2  -3  11       36.34       35.39      5.52 o
   3  -3  11      243.85      226.73     19.72 o
   4  -3  11       21.18       28.32      8.45 o
  -5  -2  11       93.28       85.33      9.22 o
  -4  -2  11       30.00       25.48      5.69 o
  -3  -2  11      171.89      148.02     11.39 o
  -2  -2  11      375.63      334.09     18.24 o
  -1  -2  11      483.05      471.88     22.78 o
   0  -2  11       44.01       32.05      5.54 o
   1  -2  11       91.29       97.85      8.52 o
   2  -2  11      154.93      156.43     10.94 o
   3  -2  11      219.73      181.95     17.43 o
   4  -2  11      475.88      502.38     35.10 o
  -6  -1  11       47.79       48.91      7.84 o
  -5  -1  11       98.39       88.00      9.43 o
  -4  -1  11      163.87      140.12     11.17 o
  -3  -1  11       68.82       74.72      8.15 o
  -2  -1  11       28.77       32.33      5.75 o
  -1  -1  11       34.17       30.81      5.47 o
   0  -1  11      111.67      106.09      8.71 o
   1  -1  11      286.49      272.02     15.16 o
   2  -1  11      129.10      121.08      7.69 o
   3  -1  11       10.44        7.31      5.35 o
   4  -1  11       33.63       25.77      8.26 o
   5  -1  11       42.79       55.10     11.63 o
  -6   0  11        3.14        1.26      4.01 o
  -5   0  11       29.67       25.84      5.88 o
  -4   0  11       16.02       15.78      4.82 o
  -3   0  11      337.35      348.80     19.11 o
  -2   0  11     1167.86     1077.32     43.61 o
  -1   0  11      493.86      453.13     22.24 o
   0   0  11       71.28       68.09      6.90 o
   1   0  11        0.40        0.64      2.39 o
   2   0  11      130.80      119.87      7.62 o
   3   0  11      294.97      300.13     24.14 o
   4   0  11      325.87      337.00     26.99 o
   5   0  11       56.14       72.39     13.11 o
  -6   1  11       48.68       61.59      8.74 o
  -5   1  11       95.82       83.14      9.32 o
  -4   1  11      154.25      142.26     11.54 o
  -3   1  11       53.35       49.37      7.21 o
  -2   1  11       28.35       29.71      5.63 o
  -1   1  11       47.92       43.68      6.31 o
   0   1  11      105.43      111.39      8.98 o
   1   1  11      310.48      303.48     13.93 o
   2   1  11      139.98      150.50      8.69 o
   3   1  11        5.54        5.88      5.25 o
   4   1  11       34.02       20.44      7.76 o
   5   1  11       51.39       67.16     12.97 o
  -6   2  11        1.36        0.03      3.70 o
  -5   2  11      104.51      116.57     11.03 o
  -4   2  11       36.60       41.17      6.61 o
  -3   2  11      175.32      167.20     12.35 o
  -2   2  11      389.11      365.94     19.54 o
  -1   2  11      481.22      476.66     23.07 o
   0   2  11       41.23       30.11      5.23 o
   1   2  11       97.07       85.25      6.37 o
   2   2  11      146.10      142.31     15.14 o
   3   2  11      211.72      220.07     20.35 o
   4   2  11      434.13      483.46     34.87 o
  -6   3  11        9.64       21.30      6.28 o
  -5   3  11       88.86      102.00     10.36 o
  -4   3  11      222.53      219.21     14.80 o
  -3   3  11      208.00      194.09     13.28 o
  -2   3  11       60.07       60.71      7.50 o
  -1   3  11       51.79       42.82      6.28 o
   0   3  11      286.25      288.65     12.86 o
   1   3  11       74.53       85.93      6.59 o
   2   3  11       37.72       35.06      8.31 o
   3   3  11      267.28      284.51     23.69 o
   4   3  11       27.55       42.73     10.84 o
  -5   4  11        2.90        2.92      3.63 o
  -4   4  11       35.41       34.08      6.76 o
  -3   4  11      320.54      291.84     17.20 o
  -2   4  11      343.31      328.88     18.20 o
  -1   4  11      444.59      300.72     21.04 o
   0   4  11      145.97      141.99      8.51 o
   1   4  11       89.08       93.18      8.34 o
   2   4  11       33.36       35.51      8.74 o
   3   4  11      227.08      260.07     23.09 o
   4   4  11      268.46      269.94     25.03 o
  -5   5  11       26.40       34.10      7.07 o
  -4   5  11       81.25       88.77      9.86 o
  -3   5  11      329.88      311.95     18.55 o
  -2   5  11       44.14       36.44      6.24 o
  -1   5  11      150.77      139.88     10.92 o
   0   5  11      360.64      375.45     15.58 o
   1   5  11      237.09      236.45     11.57 o
   2   5  11      141.85      146.94     15.95 o
   3   5  11       64.69       80.13     13.07 o
   4   5  11       18.73       23.33      9.34 o
  -5   6  11        4.98       -1.34      3.72 o
  -4   6  11       70.64       76.90      9.50 o
  -3   6  11      191.34      197.72     14.04 o
  -2   6  11      257.39      286.27     17.15 o
  -1   6  11       64.17       62.45      7.76 o
   0   6  11       65.86       58.01      5.85 o
   1   6  11        1.71        1.39      2.65 o
   2   6  11      283.41      291.86     24.43 o
   3   6  11      319.68      355.49     28.33 o
   4   6  11       17.59       14.74      8.69 o
  -5   7  11       68.91       69.83      9.24 o
  -4   7  11      187.35      182.36     14.00 o
  -3   7  11       78.52       84.62      9.62 o
  -2   7  11       41.69       42.75      6.85 o
  -1   7  11       59.36       59.35      7.83 o
   0   7  11       84.74       91.37      8.89 o
   1   7  11      232.73      242.45     12.22 o
   2   7  11      138.65      141.28     16.58 o
   3   7  11       39.06       52.13     11.58 o
   4   7  11        1.47       -0.24      6.43 o
  -4   8  11        9.97        7.67      4.73 o
  -3   8  11       22.58       21.42      5.73 o
  -2   8  11      313.99      311.23     18.73 o
  -1   8  11      334.58      378.57     20.97 o
   0   8  11       51.37       50.51      7.35 o
   1   8  11        3.08        7.35      6.30 o
   2   8  11       44.82       41.68     10.22 o
   3   8  11      355.46      372.70     29.81 o
  -4   9  11       81.12       77.81      9.98 o
  -3   9  11       35.69       35.61      7.16 o
  -2   9  11       16.16       22.24      5.81 o
  -1   9  11      104.40      121.85     10.89 o
   0   9  11      340.25      378.00     20.63 o
   2   9  11      278.03      320.80     26.30 o
   3   9  11       10.73       18.48      8.45 o
  -4  10  11        5.45        5.76      4.56 o
  -3  10  11      105.82       91.25     10.48 o
  -2  10  11      120.91      123.06     11.13 o
  -1  10  11      106.23      111.89     10.43 o
   0  10  11       11.29       15.09      4.85 o
   2  10  11       37.65       43.70     10.58 o
   3  10  11       23.71       21.11      9.31 o
  -3  11  11      210.70      200.40     15.17 o
  -2  11  11        6.40        7.83      4.58 o
  -1  11  11       21.78       23.95      6.37 o
   0  11  11      117.97      141.83     11.84 o
  -2  12  11      108.00      114.20     11.42 o
  -1  12  11       87.37       91.45     10.29 o
   0  12  11      115.23      132.93     11.68 o
  -1 -11  12      101.59      104.18     11.35 o
   0 -11  12       36.97       29.18      6.93 o
  -2 -10  12      124.65      128.98     12.21 o
  -1 -10  12        2.04        0.50      4.01 o
   0 -10  12        8.71        7.04      4.56 o
   1 -10  12      124.28      107.23     10.65 o
  -3  -9  12      199.19      203.67     15.09 o
  -2  -9  12      197.75      194.23     14.49 o
  -1  -9  12      149.03      159.44     12.90 o
   0  -9  12       69.49       65.60      8.76 o
   1  -9  12      161.59      156.66     12.68 o
   2  -9  12       29.51       22.30      5.88 o
  -4  -8  12       43.10       48.67      7.78 o
  -3  -8  12       82.70       85.86     10.05 o
  -2  -8  12       68.60       69.61      8.79 o
  -1  -8  12        2.75        1.36      3.29 o
   0  -8  12      129.91      125.72     11.08 o
   1  -8  12       89.69      103.58     10.24 o
   2  -8  12       75.30       78.57      9.12 o
  -4  -7  12       47.29       40.20      7.26 o
  -3  -7  12        8.88        4.18      4.15 o
  -2  -7  12      202.43      197.94     14.26 o
  -1  -7  12      142.32      143.19     11.61 o
   0  -7  12      163.18      154.87     12.11 o
   1  -7  12        3.93        4.27      3.60 o
   2  -7  12        5.41        2.32      3.56 o
  -4  -6  12      130.42      138.16     11.90 o
  -3  -6  12      217.62      219.81     15.17 o
  -2  -6  12       25.15       21.40      5.75 o
  -1  -6  12       88.00       91.82      9.22 o
   0  -6  12       51.13       51.54      7.40 o
   1  -6  12      309.50      305.88     17.87 o
   2  -6  12      200.58      199.82     13.81 o
   3  -6  12       13.05       10.53      6.52 o
  -4  -5  12       14.53       11.18      4.89 o
  -3  -5  12       68.91       70.69      8.46 o
  -2  -5  12      125.37      110.43     10.10 o
  -1  -5  12      340.64      347.50     19.49 o
   0  -5  12      397.10      388.42     20.71 o
   1  -5  12       34.93       31.40      5.92 o
   2  -5  12       10.93        8.36      3.96 o
   3  -5  12      129.84      121.65     14.90 o
  -5  -4  12       10.81       21.80      5.92 o
  -4  -4  12      179.36      174.87     13.30 o
  -3  -4  12      162.61      174.87     13.04 o
  -2  -4  12       16.52       12.71      4.75 o
  -1  -4  12       27.79       30.76      6.18 o
   0  -4  12      128.35      116.21     10.17 o
   1  -4  12       47.48       48.45      6.92 o
   2  -4  12       75.53       73.94      8.15 o
   3  -4  12       58.24       65.87     11.17 o
  -5  -3  12       12.63       13.57      5.45 o
  -4  -3  12       21.16       18.39      5.59 o
  -3  -3  12       74.14       70.47      8.34 o
  -2  -3  12       86.42       86.84      9.17 o
  -1  -3  12      578.71      545.96     26.20 o
   0  -3  12       73.07       70.74      8.05 o
   1  -3  12      121.33      122.33     10.22 o
   2  -3  12       46.08       47.22      6.86 o
   3  -3  12       30.55       23.47      8.14 o
  -5  -2  12      149.64      160.25     12.99 o
  -4  -2  12       67.91       70.41      8.86 o
  -3  -2  12       50.97       44.59      7.09 o
  -2  -2  12      180.43      162.87     12.04 o
  -1  -2  12        6.79        3.77      3.41 o
   0  -2  12      240.36      225.52     14.31 o
   1  -2  12      340.56      348.63     18.77 o
   2  -2  12      200.93      198.40     10.71 o
   3  -2  12      380.54      396.66     29.57 o
   4  -2  12       37.86       48.02     10.80 o
  -5  -1  12       68.40       63.14      8.71 o
  -4  -1  12        7.37       14.64      5.49 o
  -3  -1  12       97.34       90.10      9.55 o
  -2  -1  12      294.76      298.95     17.48 o
  -1  -1  12      320.06      341.39     18.77 o
   0  -1  12      179.60      186.35     12.61 o
   1  -1  12       53.18       51.70      6.66 o
   2  -1  12       90.19       86.12      6.79 o
   3  -1  12      137.00      149.14     16.50 o
   4  -1  12      105.85       91.52     13.95 o
  -5   0  12      250.57      261.94     17.17 o
  -4   0  12      103.11      106.59     10.13 o
  -3   0  12        4.87        5.97      4.13 o
  -2   0  12       10.67        1.88      3.23 o
  -1   0  12       16.57       14.76      4.77 o
   0   0  12      121.02      119.50     10.08 o
   1   0  12      203.12      213.16     10.98 o
   2   0  12       88.09       82.90      6.65 o
   3   0  12       13.89       18.65      7.81 o
   4   0  12        1.62        2.34      5.38 o
  -5   1  12       66.62       72.86      9.32 o
  -4   1  12        7.22       10.91      5.09 o
  -3   1  12       76.75       76.80      8.77 o
  -2   1  12      312.52      317.35     18.25 o
  -1   1  12      348.69      368.19     19.75 o
   0   1  12      196.35      183.85     12.52 o
   1   1  12       60.89       52.83      5.58 o
   2   1  12       79.83       75.73     11.87 o
   3   1  12      126.44      137.37     16.40 o
   4   1  12      134.89      127.53     16.34 o
  -5   2  12      170.33      193.28     14.90 o
  -4   2  12       71.95       78.22      9.32 o
  -3   2  12       36.81       36.59      6.81 o
  -2   2  12      181.53      170.68     12.56 o
  -1   2  12        5.53        1.02      3.15 o
   0   2  12      244.55      229.31     11.49 o
   1   2  12      312.41      325.25     14.45 o
   2   2  12      187.36      185.33     18.46 o
   3   2  12      352.92      390.47     29.88 o
   4   2  12       36.21       44.09     11.42 o
  -5   3  12       10.61        3.73      4.30 o
  -4   3  12       22.04       15.74      5.68 o
  -3   3  12       73.94       69.93      8.62 o
  -2   3  12      101.30      110.71     10.08 o
  -1   3  12      587.59      587.76     21.86 o
   0   3  12       59.15       64.19      6.10 o
   1   3  12      112.88      125.31     14.09 o
   2   3  12       40.21       53.74     10.39 o
   3   3  12       47.41       43.85     10.48 o
  -5   4  12        6.20        3.41      4.18 o
  -4   4  12      173.60      164.07     13.54 o
  -3   4  12      159.83      177.46     13.47 o
  -2   4  12       22.38       20.18      5.32 o
  -1   4  12       23.05       28.85      5.87 o
   0   4  12      131.52      132.57      8.57 o
   1   4  12       45.67       50.92      5.65 o
   2   4  12       87.62       91.54     13.13 o
   3   4  12       69.15       75.27     13.37 o
  -4   5  12       15.39       20.95      6.35 o
  -3   5  12       81.15       72.12      9.00 o
  -2   5  12      110.77      125.28     10.89 o
  -1   5  12      375.69      378.70     20.49 o
   0   5  12      412.60      440.11     18.09 o
   1   5  12       35.91       31.62      4.91 o
   2   5  12       17.42       10.94      6.85 o
   3   5  12      104.09      105.54     15.55 o
  -4   6  12      120.60      120.84     11.89 o
  -3   6  12      205.89      227.59     15.83 o
  -2   6  12       32.71       36.33      7.04 o
  -1   6  12       80.35       81.32      9.14 o
   0   6  12       47.78       45.16      7.16 o
   1   6  12      293.08      312.77     14.43 o
   2   6  12      148.53      159.58     18.20 o
   3   6  12        6.09        8.79      7.50 o
  -4   7  12       49.54       48.94      8.57 o
  -3   7  12       15.35       11.13      5.09 o
  -2   7  12      191.35      200.39     14.62 o
  -1   7  12      163.58      159.36     12.78 o
   0   7  12      174.90      193.88     13.85 o
   1   7  12        1.83        3.68      6.33 o
   2   7  12        3.78       -0.26      6.30 o
   3   7  12      153.40      174.00     20.04 o
  -3   8  12       74.73       67.90      9.29 o
  -2   8  12       73.25       81.72      9.81 o
  -1   8  12        3.32        3.97      4.13 o
   0   8  12      138.92      162.25     12.89 o
   1   8  12       87.20       93.88     14.09 o
   2   8  12       75.78      100.74     14.98 o
  -3   9  12      182.01      190.01     14.83 o
  -2   9  12      201.78      221.38     15.83 o
  -1   9  12      165.30      163.88     13.23 o
   0   9  12       67.70       73.61      8.98 o
   2   9  12       30.92       31.86     10.24 o
  -2  10  12      129.30      171.85     13.88 o
  -1  10  12        0.95       -0.79      3.37 o
   0  10  12        8.05       13.68      5.04 o
  -2  -8  13       55.19       47.41      8.27 o
  -1  -8  13       83.01       88.32     10.17 o
   0  -8  13       61.93       67.32      9.00 o
  -2  -7  13       43.12       49.03      8.31 o
  -1  -7  13       50.84       55.33      8.22 o
   0  -7  13       41.94       37.73      7.04 o
   1  -7  13      129.25      132.05     11.63 o
  -3  -6  13        4.45        4.09      4.54 o
  -2  -6  13       54.87       41.51      7.62 o
  -1  -6  13       53.01       53.98      8.02 o
   0  -6  13      288.79      307.36     18.63 o
   1  -6  13       47.01       40.84      6.95 o
  -3  -5  13      154.11      154.20     12.89 o
  -2  -5  13       40.82       48.88      7.59 o
  -1  -5  13       14.80       10.80      4.73 o
   0  -5  13        7.78        5.47      4.03 o
   1  -5  13      108.65      100.07      9.86 o
   2  -5  13      231.19      230.32     15.23 o
  -3  -4  13       23.15       19.37      5.75 o
  -2  -4  13       13.39       15.83      5.35 o
  -1  -4  13      368.23      350.80     20.06 o
   0  -4  13      143.00      147.47     11.97 o
   1  -4  13       34.29       40.14      6.86 o
   2  -4  13       28.99       30.88      6.24 o
  -4  -3  13       34.20       24.64      6.37 o
  -3  -3  13      102.54      116.59     11.06 o
  -2  -3  13      140.71      136.67     11.63 o
  -1  -3  13       17.84       18.24      5.38 o
   0  -3  13        5.98        2.24      3.35 o
   1  -3  13       21.81       23.59      5.71 o
   2  -3  13       95.64       84.04      7.26 o
  -4  -2  13       33.69       43.59      7.66 o
  -3  -2  13       26.57       20.23      5.73 o
  -2  -2  13      271.73      255.94     16.45 o
  -1  -2  13      209.65      193.11     13.73 o
   0  -2  13      368.27      393.72     21.26 o
   1  -2  13      177.96      176.92     12.77 o
   2  -2  13       40.77       37.78      5.36 o
  -4  -1  13       46.26       32.91      7.17 o
  -3  -1  13       88.33       95.60     10.30 o
  -2  -1  13       74.71       65.36      8.48 o
  -1  -1  13       53.80       59.77      7.90 o
   0  -1  13       12.71       16.77      4.97 o
   1  -1  13       88.07       85.48      8.60 o
   2  -1  13      151.92      154.94     17.07 o
  -4   0  13        7.74        4.97      4.58 o
  -3   0  13        0.22        0.95      3.89 o
  -2   0  13       94.45       99.75      9.81 o
  -1   0  13      178.93      177.33     13.13 o
   0   0  13      199.57      200.27     13.92 o
   1   0  13      149.93      146.73      9.34 o
   2   0  13       57.32       66.10     12.06 o
   3   0  13       78.60       71.76     12.78 o
  -4   1  13       51.49       52.78      8.36 o
  -3   1  13      112.03      116.21     11.11 o
  -2   1  13       66.52       65.86      8.69 o
  -1   1  13       52.56       36.52      6.76 o
   0   1  13        5.95        7.45      3.27 o
   1   1  13      102.67       92.31      7.64 o
   2   1  13      179.69      184.53     19.04 o
  -4   2  13       36.35       40.07      7.90 o
  -3   2  13       20.29       26.51      6.57 o
  -2   2  13      293.22      302.56     18.46 o
  -1   2  13      208.34      221.41     15.14 o
   0   2  13      321.75      347.09     15.61 o
   1   2  13      174.86      193.53     11.01 o
   2   2  13       39.85       34.20      9.72 o
  -4   3  13       22.31       22.19      6.43 o
  -3   3  13       71.55       71.58      9.39 o
  -2   3  13      137.14      144.89     12.25 o
  -1   3  13       21.06       22.00      5.80 o
   0   3  13       12.53        9.57      3.67 o
   1   3  13       21.33       22.32      4.44 o
   2   3  13      122.32      134.48     16.40 o
  -3   4  13       21.72       20.40      6.18 o
  -2   4  13       25.98       28.30      6.55 o
  -1   4  13      374.72      390.45     21.50 o
   0   4  13      136.64      148.08      9.55 o
   1   4  13       39.30       43.24      5.64 o
   2   4  13       28.31       29.11      9.34 o
  -3   5  13      146.94      159.56     13.49 o
  -2   5  13       36.31       37.83      7.38 o
  -1   5  13       13.16       22.45      5.81 o
   0   5  13        3.85        2.29      2.87 o
   1   5  13      129.26      121.92     15.12 o
   2   5  13      222.84      256.71     23.52 o
  -3   6  13        5.78        3.35      4.35 o
  -2   6  13       40.49       35.04      7.33 o
  -1   6  13       45.31       51.35      8.17 o
   0   6  13      298.87      360.09     20.63 o
   1   6  13       42.14       40.51      9.96 o
  -2   7  13       41.40       51.51      8.34 o
  -1   7  13       45.21       58.32      8.62 o
   0   7  13       44.09       45.07      7.76 o
   1   7  13      107.58      135.46     17.36 o
  -1   8  13       88.74      100.28     11.04 o
   0   8  13       81.25       84.54     10.01 o
  -1  -4  14       23.29       32.19      6.80 o
   0  -4  14        8.00        2.53      3.78 o
  -2  -3  14        8.76        6.98      4.47 o
  -1  -3  14      237.42      264.35     17.27 o
   0  -3  14      141.18      137.22     11.85 o
  -2  -2  14        0.62        1.84      3.84 o
  -1  -2  14        9.09        3.80      3.85 o
   0  -2  14       16.63       14.19      4.94 o
  -2  -1  14       55.50       60.63      8.64 o
  -1  -1  14      151.97      145.08     12.28 o
   0  -1  14       60.55       61.33      8.41 o
   1  -1  14       34.68       32.49      5.28 o
  -2   0  14      165.71      150.74     12.73 o
  -1   0  14       70.39       63.58      8.57 o
   0   0  14        9.61       16.33      5.25 o
   1   0  14       73.33       60.39      7.17 o
  -2   1  14       56.95       57.53      8.53 o
  -1   1  14      141.58      145.94     12.54 o
   0   1  14       37.72       32.79      5.36 o
   1   1  14       43.66       43.39      7.61 o
  -2   2  14        3.28        2.87      3.70 o
  -1   2  14       15.10        9.01      4.80 o
   0   2  14       16.49        9.21      3.76 o
  -2   3  14       11.27        3.41      3.97 o
  -1   3  14      278.83      281.52     17.96 o
   0   3  14      116.41      103.62      8.53 o
  -1   4  14       15.94       17.77      5.71 o
   0   4  14        9.38        9.67      7.12 o
 
